# Supplementary material for: Genetic insight into putative causes of xanthelasma palpebrarum: a Mendelian randomization study
Source: Front Immunol. 2024 Mar 27;15:1347112. doi: 10.3389/fimmu.2024.1347112 (PMC11004296; doi:10.3389/fimmu.2024.1347112)
Supplement: Supplementary Table 1 — The datasets used in this study.This table describes the sources of the datasets used in this study. N Cases, number of cases; N Controls, numbers of controls; DOI, digital object identifier. [file Table_1.xlsx]

## Sheet: Feuil1
Supplementary Table 1. The datasets used in this study
Exposure	Consortium	N Cases	N Controls	Sample size	Population	First Author	Publication year	DOI
Plasma Lipids
Total cholesterol (TC)	Global Lipids Genetics Consortium (GLGC)	NA	NA	1654960	Mixed	Sarah E Graham	2021	10.1038/s41586-021-04064-3
LDL-cholesterol (LDL-C)	Global Lipids Genetics Consortium (GLGC)	NA	NA	1654960	Mixed	Sarah E Graham	2021	10.1038/s41586-021-04064-3
HDL-cholesterol (HDL-C)	Global Lipids Genetics Consortium (GLGC)	NA	NA	1654960	Mixed	Sarah E Graham	2021	10.1038/s41586-021-04064-3
non HDL-cholesterol (non HDL-c)	Global Lipids Genetics Consortium (GLGC)	NA	NA	1654960	Mixed	Sarah E Graham	2021	10.1038/s41586-021-04064-3
Triglycerides (TG)	Global Lipids Genetics Consortium (GLGC)	NA	NA	1654960	Mixed	Sarah E Graham	2021	10.1038/s41586-021-04064-3
Metabolic traits
BMI	Data from 123 studies (Nmax = 526,508) across five ancestry groups,	NA	NA	718734	Mixed,predominantly of European ancestry (~85%)	Valérie Turcot	2018	10.1038/s41588-017-0011-x
Fasting Glucose	The Meta-Analysis of Glucose and Insulin-related Traits Consortium (MAGIC)	NA	NA	55535	Mixed	Alice Williamson	2023	10.1038/s41588-023-01408-9
Type 2 diabetes (T2DM)	Diabetes Meta-Analysis of Trans-Ethnic association studies (DIAMANTE) Consortium	180834	1159055	1339889	Mixed	Anubha Mahajan	2022	10.1038/s41588-022-01058-3
Systolic blood pressure (SBP)	Million Veteran Program (MVP) and UK Biobank (UKB)	NA	NA	459777	Mixed	Ayush Giri	2019	10.1038/s41588-018-0303-9
Diastolic blood pressue (DBP)	Million Veteran Program (MVP) and UK Biobank (UKB)	NA	NA	459777	Mixed	Ayush Giri	2019	10.1038/s41588-018-0303-9
Circulating proteins
4,907 aptamers	deCODE genetics	NA	NA	35559	Icelanders	Egil Ferkingstad	2021	10.1038/s41588-021-00978-w
Circulating cytokines
41 cytokines	Cardiovascular Risk in Young Finns Study (YFS) and the FINRISK	NA	NA	3685	Finnish	Marita Kalaoja	2021	10.1002/oby.23060
91 Plasma inflammatory proteins	SCALLOP Consortium meta-analysis GWAS summary statistics	NA	NA	14824	European-ancestry	Jing Hua Zhao	2023	10.1038/s41590-023-01588-w
Outcome	Consortium	N Cases	N Controls	Sample size	Population	First Author	Publication year	DOI
Xanthelasma palpebrarum	FinnGen consortium	228	344684	344912	Finnish	Mitja I Kurki	2023	10.1038/s41586-022-05473-8
