# Supplementary material for: Genetic insight into putative causes of xanthelasma palpebrarum: a Mendelian randomization study
Source: Front Immunol. 2024 Mar 27;15:1347112. doi: 10.3389/fimmu.2024.1347112 (PMC11004296; doi:10.3389/fimmu.2024.1347112)
Supplement: Supplementary Table 2 — MR results of plasma lipids to XP. This table is the MR results of total cholesterol, LDL-C, HDL-C, non-HDL-C, and TG to XP, corresponding to Figure 1 . Method, methods used in MR analysis; N SNP, number of valid SNPs used in MR analysis; Beta, the effect estimated using the genetic variants; SE, standard deviation of beta; OR, Odds ratio with 95% confidence interval; Egger Intercept, the intercept term using MR-Egger method for assessing the pleiotropic effects; Egger Intercept P value, P value of MR-Egger method; Q value, the result of Cochran’s Q test for evaluating the heterogeneity; Q p-value: P value of Cochran’s Q test. [file Table_2.xlsx]

## Sheet: Sheet2
Supplementary Table 2. MR results of plasma lipids to XP
Exposure	Outcome	Method	N SNP	Beta	SE	OR	P-value	Egger Intercept	Egger Intercept P value	Q value	Q p value
Total cholesterol (TC)	Xanthelasma palpebrarum	Inverse variance weighted	485	0.539369	0.231519	1.715 (1.089-2.700)	0.019822	0.00322156	0.689672	461.349	0.763683
	Xanthelasma palpebrarum	Weighted median		0.667955	0.400127	1.950 (0.890-4.273)	0.0950465
	Xanthelasma palpebrarum	MR Egger		0.439405	0.340881	1.552 (0.796-3.027)	0.198006
LDL-cholesterol (LDL-C)	Xanthelasma palpebrarum	Inverse variance weighted	423	0.577482	0.243006	1.782 (1.106-2.868)	0.0174821	0.00314529	0.712223	402.38	0.746358
	Xanthelasma palpebrarum	Weighted median		0.391931	0.431862	1.480 (0.635-3.450)	0.364121
	Xanthelasma palpebrarum	MR Egger		0.483869	0.351242	1.622 (0.815-3.229)	0.169061
HDL-cholesterol (HDL-C)	Xanthelasma palpebrarum	Inverse variance weighted	516	0.201161	0.23554	1.223 (0.771-1.940)	0.393083	-0.0108371	0.151285	539.433	0.220563
	Xanthelasma palpebrarum	Weighted median		0.732618	0.424469	2.081 (0.905-4.781)	0.0843535
	Xanthelasma palpebrarum	MR Egger		0.558455	0.342306	1.748 (0.894-3.419)	0.103408
non HDL-cholesterol (non HDL-c)	Xanthelasma palpebrarum	Inverse variance weighted	390	0.427859	0.240227	1.534 (0.958-2.456)	0.0749023	0.00324492	0.741407	405.286	0.274335
	Xanthelasma palpebrarum	Weighted median		0.416506	0.391471	1.517 (0.704-3.267)	0.28735
	Xanthelasma palpebrarum	MR Egger		0.331486	0.378169	1.393 (0.664-2.923)	0.381271
Triglycerides (TG) (log)	Xanthelasma palpebrarum	Inverse variance weighted	493	0.0575649	0.244915	1.059 (0.655-1.712)	0.814177	0.00812733	0.275878	472.111	0.732853
	Xanthelasma palpebrarum	Weighted median		-0.199001	0.442837	0.820 (0.344-1.952)	0.65316
	Xanthelasma palpebrarum	MR Egger		-0.215001	0.349881	0.807 (0.406-1.601)	0.539172
