# Supplementary material for: Genetic insight into putative causes of xanthelasma palpebrarum: a Mendelian randomization study
Source: Front Immunol. 2024 Mar 27;15:1347112. doi: 10.3389/fimmu.2024.1347112 (PMC11004296; doi:10.3389/fimmu.2024.1347112)
Supplement: Supplementary Table 3 — MR results of metabolic traits to XP. This table is the MR results of BMI, fasting glucose, type 2 diabetes, systolic blood pressure, and diastolic blood pressure to XP, corresponding to Figure 2 . BMI, body mass index; Method, methods used in MR analysis; N SNP, number of valid SNPs used in MR analysis; Beta, the effect estimated using the genetic variants; SE, standard deviation of beta; OR, Odds ratio with 95% confidence interval; Egger Intercept, the intercept term using MR-Egger method for assessing the pleiotropic effects; Egger Intercept P value, P value of MR-Egger method; Q value, the result of Cochran’s Q test for evaluating the heterogeneity; Q p value: P value of Cochran’s Q test. [file Table_3.xlsx]

## Sheet: Sheet1
Supplementary Table 3. MR results of metabolic traits to XP
Exposure	Outcome	Method	N SNP	Beta	SE	OR	P-value	Egger Intercept	Egger Intercept P value	Q value	Q p value
BMI	Xanthelasma palpebrarum	Inverse variance weighted	95	-0.344421	0.549427	0.709 (0.241-2.08)	0.530742	-0.00205739	0.93527	117.407	0.0514748
	Xanthelasma palpebrarum	Weighted median		0.485756	0.824083	1.625 (0.323-8.174)	0.555559
	Xanthelasma palpebrarum	MR Egger		-0.263192	1.14018	0.769 (0.082-7.182)	0.817951
Fasting Glucose	Xanthelasma palpebrarum	Inverse variance weighted	37	-0.173198	0.637672	0.841 (0.241-2.935)	0.785921	0.0452623	0.179972	35.9461	0.471173
	Xanthelasma palpebrarum	Weighted median		-1.31599	0.952978	0.268 (0.041-1.736)	0.167302
	Xanthelasma palpebrarum	MR Egger		-1.46559	1.13969	0.231 (0.025-2.156)	0.206901
Type 2 diabetes (T2DM)	Xanthelasma palpebrarum	Inverse variance weighted	194	0.0983521	0.13077	1.103 (0.854-1.426)	0.45199	-0.0140051	0.362378	193.023	0.486006
	Xanthelasma palpebrarum	Weighted median		0.158963	0.21769	1.172 (0.765-1.796)	0.465252
	Xanthelasma palpebrarum	MR Egger		0.291594	0.248821	1.339 (0.822-2.18)	0.242688
Systolic blood pressure (SBP)	Xanthelasma palpebrarum	Inverse variance weighted	168	0.0207434	0.031385	1.021 (0.960-1.086)	0.508656	-0.0113687	0.665707	190.518	0.102573
	Xanthelasma palpebrarum	Weighted median		0.0174628	0.0476156	1.018 (0.927-1.117)	0.713809
	Xanthelasma palpebrarum	MR Egger		0.0581084	0.0918833	1.060 (0.885-1.269)	0.527986
Diastolic blood pressue (DBP)	Xanthelasma palpebrarum	Inverse variance weighted	43	0.109304	0.0793341	1.116 (0.955-1.303)	0.168275	-0.02832	0.550573	46.0196	0.309392
	Xanthelasma palpebrarum	Weighted median		0.0989906	0.110071	1.104 (0.890-1.370)	0.368473
	Xanthelasma palpebrarum	MR Egger		0.224143	0.206874	1.251 (0.834-1.877)	0.284928
