# Supplementary material for: Genetic insight into putative causes of xanthelasma palpebrarum: a Mendelian randomization study
Source: Front Immunol. 2024 Mar 27;15:1347112. doi: 10.3389/fimmu.2024.1347112 (PMC11004296; doi:10.3389/fimmu.2024.1347112)
Supplement: Supplementary Table 5 — MR results of circulating cytokines to XP. The GWAS data of circulating cytokines from Young Finns Study were used as exposure in MR analysis, corresponding to Figure 4 . Method, methods used in MR analysis; N SNP, number of valid SNPs used in MR analysis; Beta, the effect estimated using the genetic variants; SE, standard deviation of beta; P-value (FDR adjusted), false discovery rate adjusted P value for multiple testing correction; Egger Intercept, the intercept term using MR-Egger method for assessing the pleiotropic effects; Egger Intercept P value, P value of MR-Egger method; SNP r2 exposure, estimated variance explained in exposure; SNP r2 outcome, estimated variance explained in outcome; Correct causal direction, whether the assumption that exposure causes outcome is valid from MR Steiger test; Steiger P-value, P value of Steiger test; OR, Odds ratio; OR lci95, lower 95% confidence interval of OR; OR uci95, upper 95% confidence interval of OR; Q value, the result of Cochran’s Q test for assessing the heterogeneity; Q p value: P value of Cochran’s Q test. [file Table_5.xlsx]

## Sheet: Sheet1
Supplementary Table 5. MR results of circulating cytokines to XP
Gene (Exposure)	N_SNP	Method	Beta	SE	P-value	P-value (FDR adjusted)	Egger Intercept	Egger Intercept P value	SNP r2 exposure	SNP r2 outcome	Correct causal direction	Steiger P-value	OR	OR lci95	OR uci95	Q value	Q p value
CXCL1 (GROA)	2	Inverse variance weighted	0.485479	0.129901	0.000186004	0.00279005	5.18014	0.326471	0.256062	4.53072e-05	TRUE	4.12913e-233	1.62495	1.2597	2.09611	1.6606	0.645728
CCL2 (MCP1)	4	Inverse variance weighted	0.780867	0.235937	0.000934152	0.00700614	-0.222951	0.180535	0.0935971	5.55374e-05	TRUE	1.49066e-170	2.18336	1.37497	3.46705	6.00386	0.305843
CCL11 (EOTAXIN)	3	Inverse variance weighted	0.796095	0.285116	0.00523537	0.0261768	0.265476	0.171322	0.0717426	4.49027e-05	TRUE	6.86253e-127	2.21687	1.26778	3.87646	5.25201	0.262403
HGF	2	Inverse variance weighted	0.932229	0.597358	0.118622	0.444831			0.0117819	8.52912e-06	TRUE	1.10875e-21	2.54017	0.787735	8.19113	0.506567	0.476629
IL18	4	Inverse variance weighted	0.329185	0.251624	0.190791	0.495513	-0.743721	0.498466	0.0631102	8.28037e-06	TRUE	7.60207e-53	1.38984	0.848744	2.27588	1.14467	0.564207
PDGF_BB	4	Inverse variance weighted	-0.28275	0.219751	0.198205	0.495513	-0.123655	0.362454	0.076583	1.13478e-05	TRUE	1.56788e-141	0.753708	0.489945	1.15947	2.25869	0.688299
SCF	2	Inverse variance weighted	-0.669519	0.673592	0.320246	0.68624			0.0095664	5.76812e-06	TRUE	5.96897e-18	0.511955	0.136728	1.91692	1.00086	0.317103
SCGF_B	4	Inverse variance weighted	-0.156045	0.251972	0.535723	0.915897	0.139012	0.373736	0.0710561	9.54944e-06	TRUE	2.67406e-60	0.855521	0.522093	1.40189	2.91043	0.405643
VEGF	5	Inverse variance weighted	-0.0403876	0.0834158	0.628264	0.915897	-0.049697	0.391786	0.559704	2.61507e-05	TRUE	0	0.960417	0.815558	1.13101	8.78583	0.552543
IL12_P70	4	Inverse variance weighted	-0.0279835	0.108336	0.796173	0.915897	-0.00907768	0.894597	0.349026	8.65647e-06	TRUE	0	0.972404	0.786375	1.20244	2.91357	0.939664
MIP1B	7	Inverse variance weighted	-0.0355223	0.139541	0.79906	0.915897	-0.0677086	0.510939	0.209657	6.81528e-06	TRUE	0	0.965101	0.734163	1.26868	2.28601	0.891606
IL16	4	Inverse variance weighted	-0.0811673	0.352285	0.817779	0.915897	0.108868	0.541891	0.0670128	1.87651e-05	TRUE	2.35334e-53	0.922039	0.462252	1.83916	6.36019	0.0953423
TRAIL	7	Inverse variance weighted	0.0489813	0.262519	0.851989	0.915897	0.0365147	0.956788	0.129978	3.19049e-05	TRUE	1.33493e-243	1.0502	0.627786	1.75684	10.929	0.0528052
IL10	2	Inverse variance weighted	-0.0253273	0.14458	0.860939	0.915897	0.0354834	0.820389	0.196475	2.59314e-07	TRUE	0	0.974991	0.734398	1.2944	0.0587592	0.999956
CCL27 (CTACK)	3	Inverse variance weighted	0.029168	0.276204	0.915897	0.915897	-0.10245	0.678955	0.0566787	2.66364e-06	TRUE	8.677e-48	1.0296	0.599181	1.7692	0.907627	0.635201
