# Supplementary material for: Genetic insight into putative causes of xanthelasma palpebrarum: a Mendelian randomization study
Source: Front Immunol. 2024 Mar 27;15:1347112. doi: 10.3389/fimmu.2024.1347112 (PMC11004296; doi:10.3389/fimmu.2024.1347112)
Supplement: Supplementary Table 6 — MR results of circulating inflammatory proteins to XP. The GWAS data of circulating inflammatory proteins from SCALLOP Consortium were used as exposure in MR analysis, corresponding to Figure 4 . Method, methods used in MR analysis; N SNP, number of valid SNPs used in MR analysis; Beta, the effect estimated using the genetic variants; SE, standard deviation of beta; P-value (FDR adjusted), false discovery rate adjusted P value for multiple testing correction; Egger Intercept, the intercept term using MR-Egger method for assessing the pleiotropic effects; Egger Intercept P value, P value of MR-Egger method; SNP r2 exposure, estimated variance explained in exposure; SNP r2 outcome, estimated variance explained in outcome; Correct causal direction, whether the assumption that exposure causes outcome is valid from MR Steiger test; Steiger P-value, P value of Steiger test; OR, Odds ratio; OR lci95, lower 95% confidence interval of OR; OR uci95, upper 95% confidence interval of OR; Q value, the result of Cochran’s Q test for assessing the heterogeneity; Q p value: P value of Cochran’s Q test. [file Table_6.xlsx]

## Sheet: Sheet2
Supplementary Table 6. MR results of circulating inflammatory proteins to XP
Gene (Exposure)	N_SNP	Method	Beta	SE	P-value	P-value (FDR adjusted)	Egger Intercept	Egger Intercept P value	SNP r2 exposure	SNP r2 outcome	Correct causal direction	Steiger P-value	OR	OR lci95	OR uci95	Q value	Q p value
CCL2(MCP1)	10	Inverse variance weighted	1.1058	0.1928	9.72415e-09	5.93173e-07	-0.0815832	0.491928	0.126736	0.000110104	TRUE	0	3.02164	2.07075	4.40917	5.08331	0.826986
IL8	8	Inverse variance weighted	2.67625	0.490922	4.99528e-08	1.52356e-06	0.346374	0.0491001	0.0199285	0.000103705	TRUE	1.93416e-55	14.5305	5.55137	38.0332	6.05303	0.533571
CCL13(MCP4)	12	Inverse variance weighted	0.853445	0.179903	2.09622e-06	4.26232e-05	-0.286471	0.0638875	0.173975	0.000118676	TRUE	0	2.34772	1.6501	3.34028	13.4397	0.265563
CXCL10	15	Inverse variance weighted	1.3296	0.468002	0.00449707	0.0685802	0.107558	0.543275	0.0878498	3.00107e-05	TRUE	5.22005e-239	3.77953	1.51031	9.45821	2.22215	0.527599
LAPTGF.beta.1	2	Inverse variance weighted	1.18562	0.470692	0.0117727	0.139521			0.016236	1.84069e-05	TRUE	2.38303e-48	3.27271	1.30091	8.23321	0.00442164	0.946983
MCP3	12	Inverse variance weighted	-0.939284	0.386806	0.0151695	0.139521	-0.265004	0.00269114	0.0645217	0.000108121	TRUE	1.87175e-155	0.390908	0.183155	0.834315	24.2794	0.0116052
CD5	17	Inverse variance weighted	1.01755	0.422452	0.0160106	0.139521	-0.140878	0.600152	0.136145	2.32095e-05	TRUE	0	2.76641	1.2087	6.33162	2.14587	0.828616
CCL11	13	Inverse variance weighted	0.932268	0.39952	0.0196234	0.149628	0.229648	0.00146977	0.0654422	0.000117713	TRUE	1.00893e-194	2.54027	1.16092	5.5585	27.9299	0.00566414
IL10RB	3	Inverse variance weighted	1.26143	0.654183	0.0538231	0.334816			0.0983501	1.31157e-05	TRUE	3.37424e-292	3.53048	0.979449	12.7258	4.93038e-32	1
FGF19	3	Inverse variance weighted	-1.38592	0.721921	0.0548878	0.334816			0.0213949	1.08099e-05	TRUE	3.99472e-65	0.250094	0.0607564	1.02947	0.0017279	0.966843
DNER	3	Inverse variance weighted	0.703623	0.415589	0.0904414	0.497376	0.100772	0.606271	0.0283628	1.01703e-05	TRUE	5.02761e-85	2.02106	0.895	4.5639	0.641573	0.725578
CD244	16	Inverse variance weighted	-0.683227	0.412728	0.0978445	0.497376	-0.139768	0.437928	0.103426	1.49985e-05	TRUE	4.39275e-290	0.504985	0.224883	1.13396	1.48656	0.475551
CXCL6	9	Inverse variance weighted	0.516854	0.322617	0.109141	0.512124	0.241116	0.0012612	0.0264968	0.000107237	TRUE	4.85064e-74	1.67674	0.890942	3.15562	28.0051	0.000473283
ST1A1	2	Inverse variance weighted	-0.807468	0.540566	0.135242	0.578075			0.0149984	6.82163e-06	TRUE	7.34249e-38	0.445986	0.15459	1.28665	0.121737	0.727158
4EBP1	2	Inverse variance weighted	0.907742	0.618423	0.14215	0.578075			0.011643	7.39834e-06	TRUE	8.09561e-33	2.47872	0.73759	8.3299	0.39742	0.528425
CD40	4	Inverse variance weighted	0.310938	0.219301	0.156231	0.588624	0.0217282	0.886288	0.0924235	1.43427e-05	TRUE	2.29652e-295	1.3647	0.887904	2.09754	2.93697	0.401446
MMP10	7	Inverse variance weighted	0.461891	0.331913	0.164043	0.588624	-0.00399511	0.979902	0.0792985	1.3986e-05	TRUE	1.80639e-247	1.58707	0.828069	3.04177	2.80515	0.590945
CCL28	3	Inverse variance weighted	-1.20631	0.998454	0.226979	0.769208	-0.423485	0.444705	0.0071441	8.73254e-06	TRUE	1.1763e-20	0.2993	0.0422868	2.1184	1.55247	0.460135
CCL4	4	Inverse variance weighted	-0.174679	0.151973	0.250389	0.803881	-0.336901	0.3981	0.148149	8.61108e-06	TRUE	0	0.839727	0.623413	1.1311	1.64911	0.648307
BetaNGF	2	Inverse variance weighted	-1.25368	1.12608	0.265572	0.809995			0.00524931	9.12429e-06	TRUE	2.22138e-16	0.285453	0.031405	2.59459	1.40537	0.235827
CDCP1	4	Inverse variance weighted	-0.410148	0.410432	0.317646	0.855551	-0.219468	0.209966	0.0455485	1.93988e-05	TRUE	1.63631e-139	0.663552	0.29683	1.48334	5.0202	0.170324
CCL25	6	Inverse variance weighted	0.195812	0.196607	0.319271	0.855551	0.0543795	0.847955	0.0730168	3.55591e-05	TRUE	1.1891e-225	1.2163	0.827341	1.78812	8.7998	0.0663031
OSM	3	Inverse variance weighted	0.54715	0.578173	0.343973	0.855551	-5.76775	0.407064	0.0140718	7.8389e-06	TRUE	1.62523e-43	1.72832	0.556511	5.36753	1.80834	0.404878
Flt3L	8	Inverse variance weighted	-0.280113	0.307139	0.361765	0.855551	0.0205848	0.769119	0.0422657	5.29862e-06	TRUE	9.83292e-131	0.755699	0.413911	1.37972	0.995914	0.994894
FGF21	4	Inverse variance weighted	-0.416429	0.480936	0.38656	0.855551	0.265546	0.469978	0.0204684	1.23786e-05	TRUE	9.84165e-61	0.659397	0.256901	1.6925	3.41608	0.331811
uPA	8	Inverse variance weighted	-0.293851	0.343201	0.391884	0.855551	-0.0707895	0.498245	0.0401408	1.34063e-05	TRUE	6.24364e-120	0.745388	0.380403	1.46056	2.8222	0.830809
NT3	2	Inverse variance weighted	-0.801453	0.940695	0.394225	0.855551			0.00554876	2.14252e-06	TRUE	5.89913e-18	0.448676	0.0709901	2.83576	0.0131606	0.908667
CCL23	4	Inverse variance weighted	-0.1825	0.215863	0.397865	0.855551	-0.00609572	0.964478	0.0691824	5.28714e-06	TRUE	6.10945e-218	0.833185	0.545751	1.272	1.10894	0.774916
TNFSF14	4	Inverse variance weighted	0.291224	0.351021	0.406737	0.855551	-0.0913652	0.53607	0.0391419	7.34978e-06	TRUE	2.81375e-89	1.33806	0.672484	2.66239	1.84688	0.604788
TGFalpha	3	Inverse variance weighted	0.576067	0.755421	0.445715	0.882848	0.211676	0.463293	0.00807262	5.3389e-06	TRUE	1.78929e-25	1.77903	0.404721	7.82006	1.26004	0.53258
TWEAK	6	Inverse variance weighted	0.296928	0.395105	0.452342	0.882848	-0.0771264	0.555431	0.0341821	9.08733e-06	TRUE	3.44131e-101	1.34572	0.620346	2.91927	2.56975	0.765956
CXCL5	7	Inverse variance weighted	0.18326	0.257036	0.475861	0.882848	0.0387157	0.682911	0.0851134	2.44846e-05	TRUE	1.0441e-254	1.20113	0.725765	1.98784	7.78599	0.254205
CCL19	15	Inverse variance weighted	-0.182526	0.274325	0.505818	0.882848	-0.0329889	0.895426	0.0739268	5.81486e-06	TRUE	2.90256e-202	0.833163	0.486653	1.4264	1.30469	0.520823
FGF23	2	Inverse variance weighted	0.453366	0.716026	0.526622	0.882848			0.00823524	1.18309e-06	TRUE	6.28738e-26	1.5736	0.386724	6.40307	0.00718527	0.932447
CXCL11	14	Inverse variance weighted	0.300697	0.499533	0.547203	0.882848	0.0888824	0.740322	0.0933175	2.37104e-06	TRUE	1.05854e-255	1.3508	0.507435	3.59585	0.397246	0.819859
TRANCE	8	Inverse variance weighted	-0.145102	0.249977	0.561605	0.882848	0.085664	0.302805	0.0604764	1.05374e-05	TRUE	1.0039e-184	0.864934	0.529905	1.41178	3.2978	0.856156
TRAIL	11	Inverse variance weighted	-0.0962882	0.170333	0.571874	0.882848	0.0558467	0.488097	0.132947	1.4157e-05	TRUE	0	0.908202	0.650417	1.26816	4.56368	0.918358
HGF	2	Inverse variance weighted	0.40161	0.721643	0.577854	0.882848			0.0108608	1.66565e-06	TRUE	4.98656e-33	1.49423	0.363197	6.1474	0.26482	0.606828
IL17C	2	Inverse variance weighted	-0.631718	1.1754	0.590957	0.882848			0.00814069	7.82549e-06	TRUE	1.8395e-20	0.531677	0.0531042	5.32314	2.09433	0.147846
GDNF	5	Inverse variance weighted	0.229467	0.437336	0.599797	0.882848	0.14063	0.623496	0.0392453	1.7283e-05	TRUE	4.94858e-120	1.25793	0.533812	2.96432	5.57764	0.232988
MCP2	9	Inverse variance weighted	-0.145316	0.284179	0.609102	0.882848	-0.262115	0.000444501	0.0375257	0.00011878	TRUE	1.77427e-107	0.864749	0.495441	1.50934	39.6747	3.68302e-06
SLAMF1	15	Inverse variance weighted	-0.383396	0.776337	0.621411	0.882848	-0.407397	0.280465	0.0602243	1.66214e-05	TRUE	2.03832e-161	0.681543	0.14882	3.12122	5.24832	0.154491
SCF	10	Inverse variance weighted	0.207973	0.438673	0.635431	0.882848	0.0424704	0.764262	0.0589717	5.53808e-05	TRUE	2.16769e-176	1.23118	0.521093	2.90889	18.1952	0.0198095
ENRAGE	2	Inverse variance weighted	0.266118	0.563611	0.636809	0.882848			0.0137719	7.30563e-07	TRUE	8.71055e-43	1.30489	0.432333	3.93848	0.0290553	0.864651
MMP1	6	Inverse variance weighted	0.0886502	0.242707	0.714921	0.969115	-0.0133028	0.876053	0.0783848	4.93964e-06	TRUE	8.96913e-245	1.0927	0.679053	1.75832	1.57044	0.904801
CST5	9	Inverse variance weighted	-0.0563448	0.179304	0.753338	0.972189	-0.0115859	0.861886	0.0323269	1.00478e-05	TRUE	1.23836e-97	0.945213	0.665124	1.34325	3.28454	0.77238
IL12B	22	Inverse variance weighted	0.0502047	0.17225	0.770697	0.972189	-0.0632329	0.250475	0.151198	2.94763e-05	TRUE	0	1.05149	0.750207	1.47376	10.024	0.438391
IL18	4	Inverse variance weighted	0.151684	0.523674	0.772081	0.972189	-0.480681	0.235757	0.0342131	2.00504e-05	TRUE	5.03072e-102	1.16379	0.41698	3.24814	6.72792	0.0810943
IL15RA	2	Inverse variance weighted	-0.0870107	0.335098	0.795128	0.972189			0.0801919	6.7915e-06	TRUE	8.48406e-201	0.916667	0.475303	1.76788	2.19465	0.138491
IL10	4	Inverse variance weighted	0.104313	0.458184	0.819906	0.972189	-0.404817	0.360968	0.0170398	7.91405e-06	TRUE	1.4529e-51	1.10995	0.452156	2.72469	2.67799	0.44398
CD6	13	Inverse variance weighted	0.0741371	0.371267	0.841725	0.972189			0.0790123	1.13799e-05	TRUE	7.3136e-211	1.07695	0.520198	2.22959	3.71881	0.0538028
MIP1.alpha	15	Inverse variance weighted	0.0622399	0.332242	0.8514	0.972189	-0.414916	0.147632	0.111343	1.57537e-05	TRUE	0	1.06422	0.554907	2.04099	5.31356	0.150225
IL18R1	5	Inverse variance weighted	0.0239914	0.151153	0.873888	0.972189	0.0861389	0.434048	0.0304767	6.13408e-06	TRUE	2.06381e-94	1.02428	0.761649	1.37748	2.09067	0.719086
CXCL9	13	Inverse variance weighted	-0.24227	1.7175	0.887823	0.972189			0.0579768	1.05729e-05	TRUE	3.97049e-152	0.784844	0.0270903	22.738	3.51875	0.0606783
OPG	4	Inverse variance weighted	0.046084	0.350656	0.895441	0.972189	0.339661	0.562031	0.039367	1.95401e-06	TRUE	1.31966e-123	1.04716	0.526659	2.08208	0.656731	0.883331
CCL20	2	Inverse variance weighted	-0.100514	0.809024	0.901125	0.972189			0.00840996	3.12107e-06	TRUE	1.88208e-26	0.904373	0.185222	4.41573	1.0602	0.30317
ADA	2	Inverse variance weighted	0.0155344	0.204212	0.939363	0.972189			0.0107776	1.78431e-08	TRUE	1.21241e-34	1.01566	0.68064	1.51557	0.000368006	0.984695
CX3CL1	4	Inverse variance weighted	-0.0260636	0.429187	0.951576	0.972189	0.0480606	0.815477	0.0269143	9.48499e-06	TRUE	1.55174e-82	0.974273	0.420096	2.2595	3.26771	0.352162
TNFB	14	Inverse variance weighted	-0.00791228	0.14276	0.955801	0.972189	-0.0190647	0.868889	0.106252	3.17918e-07	TRUE	5.30341e-284	0.992119	0.74997	1.31245	0.0483342	0.976123
VEGFA	6	Inverse variance weighted	0.011132	0.202923	0.956251	0.972189	0.093295	0.357574	0.118396	4.00501e-06	TRUE	0	1.01119	0.679365	1.5051	1.36117	0.850914
TNFRSF9	2	Inverse variance weighted	-0.00014566	0.63879	0.999818	0.999818			0.0114836	4.60464e-07	TRUE	1.25532e-29	0.999854	0.285883	3.49692	0.158828	0.690238
