# Supplementary material for: Genetic insight into putative causes of xanthelasma palpebrarum: a Mendelian randomization study
Source: Front Immunol. 2024 Mar 27;15:1347112. doi: 10.3389/fimmu.2024.1347112 (PMC11004296; doi:10.3389/fimmu.2024.1347112)
Supplement: Supplementary Table 7 — SNPs used for MR analysis. This table lists all SNPs used as IVs for MR analysis in this study, corresponding to Figures 1 , 2 . CHR, chromosome; POS, position on chromosome; Other allele, reference allele; Beta, the effect estimated using the genetic variants; SE, standard deviation of beta; F, F-statistic for average strength. [file Table_7.xlsx]

## Sheet: Feuil1
Supplementary Table 7. SNPs used for MR analysis
SNP	CHR	POS	Other allel	Effect allele	Beta	SE	P value	F	Exposure
rs1007122	20	31346001	T	C	-0.01	0.0013	1.45e-14	80.7682	TC
rs10123147	9	78740572	A	G	0.0107	0.0012	1.814e-19	93.9627	TC
rs1014283	7	87076587	C	A	-0.0144	0.0015	2.724e-21	107.37	TC
rs10164254	18	77766322	T	G	0.0097	0.0014	1.819e-11	58.3612	TC
rs10164853	2	158481992	A	G	-0.03	0.0021	3.348e-48	270.917	TC
rs10171847	2	101631888	C	G	-0.0111	0.0012	8.835e-19	91.3856	TC
rs10184004	2	165508389	C	T	-0.0084	0.0013	2.855e-11	55.4939	TC
rs10214374	5	156068128	T	C	0.019	0.0026	5.834e-13	61.3106	TC
rs1028565	6	137041365	G	A	-0.0067	0.0012	2.895e-08	36.5185	TC
rs10412048	19	11193949	A	G	-0.1546	0.0018	1e-300	8932.78	TC
rs10455872	6	161010118	A	G	0.1008	0.0026	1e-300	1833.91	TC
rs10498221	2	228544403	G	A	0.0072	0.0013	2.99e-08	38.3932	TC
rs10513688	3	170727218	G	A	0.0172	0.002	1.092e-18	89.647	TC
rs1051473	1	183114146	C	T	-0.0121	0.0012	1.248e-23	117.974	TC
rs10789192	1	66125770	G	A	0.0085	0.0012	6.161e-12	58.6355	TC
rs10795464	10	17255095	G	A	0.0196	0.0013	1.12e-54	302.175	TC
rs10814915	9	4290544	C	T	0.0065	0.0012	4.746e-08	34.3942	TC
rs10818578	9	124414751	A	G	0.0081	0.0014	6.545e-09	40.3036	TC
rs10832956	11	18645668	C	T	-0.0194	0.0013	3.368e-49	271.279	TC
rs10896018	11	65351074	G	A	0.0108	0.0013	8.307e-16	78.2145	TC
rs10910476	1	234734956	T	C	-0.0146	0.0012	4.156e-32	168.705	TC
rs10910522	1	235011725	G	A	-0.0132	0.0012	1.63e-26	133.409	TC
rs10922179	1	197159347	G	A	0.0117	0.0016	1.632e-13	75.0054	TC
rs10955258	8	102593321	C	T	-0.0087	0.0014	3.848e-10	45.9858	TC
rs10971716	9	33826022	T	A	-0.0094	0.0015	1.447e-10	50.83	TC
rs11048637	12	26825183	T	G	0.0073	0.0013	1.806e-08	38.52	TC
rs11076	16	30995528	G	A	0.0122	0.0013	2.173e-21	113.736	TC
rs11117320	16	88000592	T	C	0.008	0.0013	5.254e-10	46.6778	TC
rs1114414	2	111701980	A	G	-0.0075	0.0013	4.089e-09	40.4752	TC
rs111548706	19	45320386	C	T	-0.0209	0.0025	1.582e-17	95.6581	TC
rs111589301	17	18116773	G	A	0.014	0.0016	1.363e-19	97.2162	TC
rs111718806	18	287492	A	G	-0.0084	0.0015	3.094e-08	37.0537	TC
rs112170089	6	160502019	G	A	0.0527	0.0056	2.167e-21	128.896	TC
rs112209607	1	212536968	A	G	-0.0067	0.0012	3.415e-08	35.7887	TC
rs11226108	11	103870755	G	C	-0.0144	0.0016	6.498e-20	101.373	TC
rs112515514	3	132253816	G	A	-0.0309	0.0043	7.564e-13	64.6049	TC
rs112646542	21	33104440	T	C	0.0292	0.0031	4.431e-21	108.937	TC
rs112758337	7	97977268	G	A	-0.0173	0.0016	2.386e-28	151.648	TC
rs113739713	11	118420101	A	G	0.0179	0.0016	5.413e-28	148.463	TC
rs113776580	5	74950420	G	A	0.038	0.0048	3.67e-15	71.1973	TC
rs113867238	2	203495058	G	A	-0.0266	0.0014	6.846e-82	448.241	TC
rs115383270	1	161531340	G	A	0.0246	0.0026	1.435e-21	115.462	TC
rs115478735	9	136149711	A	T	0.0679	0.0017	1e-300	1818.38	TC
rs1155061	2	191566381	A	G	-0.0082	0.0012	1.84e-11	53.6908	TC
rs11601507	11	5701074	C	A	0.0307	0.0026	3.717e-31	153.737	TC
rs11611651	12	133380790	G	A	0.0122	0.0022	3.389e-08	34.3614	TC
rs11621792	14	24871926	C	T	0.0213	0.0013	5.919e-60	345.812	TC
rs11626768	14	39686917	T	A	0.0111	0.0014	9.511e-16	77.6758	TC
rs116276872	1	110068291	C	T	-0.0352	0.0049	1.087e-12	68.2373	TC
rs116293108	1	55735395	G	A	0.0368	0.0044	5.045e-17	103.382	TC
rs11641811	16	71635836	A	C	-0.0154	0.0012	6.312e-37	193.27	TC
rs11660745	18	47443440	G	A	0.0179	0.0018	4.314e-24	122.058	TC
rs116692022	4	155448758	A	G	0.0503	0.0061	2.586e-16	92.6231	TC
rs11671897	19	58404431	C	G	-0.0091	0.0015	8.892e-10	43.5523	TC
rs11672900	19	49220323	A	G	0.0294	0.0013	5.61e-117	697.929	TC
rs116734477	5	52095024	C	T	-0.0347	0.0034	7.893e-25	125.933	TC
rs1169288	12	121416650	A	C	0.0346	0.0013	7.56e-152	826.063	TC
rs117047468	19	33825670	T	G	-0.0238	0.0028	2.332e-17	83.7571	TC
rs117261169	19	45491032	C	T	-0.2534	0.0055	1e-300	2780.86	TC
rs117275341	6	160898907	G	T	-0.0485	0.0072	1.366e-11	62.9177	TC
rs11729857	4	120114100	C	G	-0.0137	0.0019	4.017e-13	62.7169	TC
rs11742270	5	35881443	G	A	0.0079	0.0014	1.002e-08	38.6483	TC
rs117443842	14	51371906	T	C	0.0273	0.0049	2.221e-08	37.5494	TC
rs11761517	7	158532706	C	T	-0.0078	0.0013	2.106e-09	44.8947	TC
rs117685255	11	116486290	T	C	-0.0355	0.0064	2.364e-08	42.6183	TC
rs11781667	8	145040856	G	T	0.0197	0.0013	6.12e-52	278.034	TC
rs11789603	9	107647019	C	T	0.0469	0.002	2.75e-121	653.329	TC
rs11861362	16	68418792	C	G	0.0109	0.0015	7.961e-14	67.041	TC
rs1190577	14	102616578	C	T	-0.0105	0.0018	8.187e-09	40.3436	TC
rs11911615	21	37553132	T	G	-0.0074	0.0013	4.641e-09	39.9857	TC
rs11933337	4	100491772	T	C	-0.013	0.0017	2.79e-14	67.4252	TC
rs11941935	4	39483162	G	A	-0.0073	0.0013	7.338e-09	39.561	TC
rs11986566	8	9014178	C	A	-0.0085	0.0014	8.662e-10	47.9713	TC
rs12016920	13	114639025	T	C	-0.0182	0.0016	6.954e-29	152.208	TC
rs12055389	6	161091952	C	T	-0.0246	0.0024	1.185e-24	130.603	TC
rs12099358	11	116726048	C	A	0.0372	0.0017	1.59e-111	601.612	TC
rs12161828	13	30957298	C	T	-0.0138	0.0025	3.927e-08	36.2531	TC
rs12196167	6	139350199	C	T	0.0115	0.0012	1.149e-20	102.454	TC
rs12208357	6	160543148	C	T	0.0605	0.0025	1.22e-125	659.374	TC
rs12208578	6	109369745	T	C	-0.015	0.0019	2.424e-15	75.0142	TC
rs12239046	1	247601595	C	T	0.0077	0.0012	6.205e-10	44.2591	TC
rs1229498	7	81568750	G	T	0.0113	0.0014	4.036e-16	81.7208	TC
rs1229984	4	100239319	C	T	-0.0232	0.0032	6.344e-13	96.9534	TC
rs12353037	9	133497224	G	A	0.0161	0.0029	4.526e-08	35.9636	TC
rs12414178	10	81095519	C	T	0.0082	0.0014	1.713e-09	43.7137	TC
rs12443806	16	88568896	T	G	0.017	0.002	4.329e-17	93.2448	TC
rs12445804	16	11706100	G	A	0.0305	0.0022	5.088e-44	267.94	TC
rs12446632	16	19935389	G	A	0.0141	0.0018	2.652e-14	67.6316	TC
rs12451056	17	76396188	C	T	-0.0201	0.0016	3.774e-35	174.918	TC
rs12461680	19	15812558	C	T	0.0088	0.0013	6.21e-11	51.6796	TC
rs12474472	2	40602448	T	G	-0.0069	0.0012	1.728e-08	39.0905	TC
rs1250259	2	216300482	A	T	-0.0163	0.0014	2.066e-30	160.047	TC
rs12533280	7	36171953	C	T	0.0128	0.0015	1.048e-17	85.4332	TC
rs12552167	9	139322927	C	T	-0.0096	0.0014	8.923e-12	55.8397	TC
rs12575636	11	95311260	T	G	-0.0116	0.0016	2.906e-13	62.2729	TC
rs1260326	2	27730940	C	T	0.0603	0.0013	1e-300	2714.44	TC
rs12609364	19	8429680	G	A	-0.0078	0.0014	3.702e-08	38.4787	TC
rs12621984	2	174235962	T	C	0.0078	0.0012	9.918e-11	49.9457	TC
rs12662589	6	53509035	G	C	0.0137	0.0014	4.346e-23	113.963	TC
rs12662905	6	34335285	G	T	0.0102	0.0018	1.365e-08	44.2512	TC
rs12743874	1	154257188	A	T	-0.0082	0.0014	2.552e-09	44.0424	TC
rs12899324	15	58555709	C	T	-0.0116	0.0014	9.886e-18	86.033	TC
rs1292071	17	57926911	T	C	-0.0086	0.0012	1.154e-12	60.682	TC
rs12942297	17	65192484	G	A	-0.0118	0.0013	3.936e-21	113.11	TC
rs13107325	4	103188709	C	T	-0.039	0.0026	3.138e-50	254.847	TC
rs13108218	4	3443931	G	A	0.0244	0.0013	3.322e-84	460.565	TC
rs13118748	4	145259126	A	G	-0.0075	0.0013	1.017e-08	39.2289	TC
rs13121469	4	100295047	C	T	0.0143	0.0018	4.661e-15	74.9311	TC
rs1314011	10	31565307	C	T	-0.015	0.0024	2.234e-10	51.0161	TC
rs13149699	4	185251371	A	G	0.0095	0.0013	8.841e-14	66.7555	TC
rs1317708	17	1639965	G	A	0.0127	0.0014	1.409e-18	90.6654	TC
rs1321940	20	12959885	G	A	-0.0133	0.0012	1.666e-27	137.255	TC
rs13239478	7	100666552	A	C	-0.0102	0.0018	1.669e-08	39.5654	TC
rs1325502	1	42360270	G	A	-0.0087	0.0016	2.208e-08	41.5592	TC
rs13255048	8	18276640	G	A	0.0287	0.0016	4.441e-71	392.529	TC
rs1337736	6	126845380	G	A	-0.0125	0.0015	1.454e-17	91.1969	TC
rs13379043	14	74250126	T	C	-0.0096	0.0014	3.55e-12	60.8698	TC
rs1358756	6	101432314	A	G	0.0123	0.0012	4.181e-24	123.452	TC
rs1375131	2	135954797	T	C	0.0207	0.0016	4.752e-37	261.056	TC
rs138143871	1	109936430	A	G	0.0381	0.0063	1.841e-09	59.9049	TC
rs138349	22	41249522	G	A	0.0125	0.0013	7.662e-22	114.875	TC
rs138611229	12	49891430	G	T	-0.0288	0.0044	7.79e-11	51.6935	TC
rs140181075	19	11264618	C	T	0.0517	0.0035	1.138e-50	268.025	TC
rs1408579	10	101912194	C	T	0.0151	0.0013	2.83e-32	180.991	TC
rs1434282	1	199010721	T	C	-0.0087	0.0014	1.748e-10	48.248	TC
rs143445584	4	55399287	G	A	-0.0113	0.0019	1.56e-09	44.9734	TC
rs1440125	15	89077679	G	A	-0.0094	0.0013	4.242e-13	61.5202	TC
rs144078421	6	160424890	G	A	0.0971	0.0056	2.007e-66	353.731	TC
rs1444581	12	107314251	G	A	-0.007	0.0012	1.544e-08	38.8954	TC
rs145159694	16	56554976	G	A	-0.0205	0.0034	2.05e-09	43.5597	TC
rs146534110	6	160578069	G	T	0.0697	0.0062	1.54e-29	160.076	TC
rs146824639	6	88166740	T	C	0.0098	0.0014	3.119e-12	57.6707	TC
rs146934308	1	109327634	C	T	-0.0479	0.0082	5.259e-09	53.0167	TC
rs146948889	3	48477252	G	A	-0.0441	0.0055	7.7e-16	83.826	TC
rs147622113	19	10771941	C	T	0.0333	0.0041	6.336e-16	81.0629	TC
rs147852973	1	93738940	C	G	0.0383	0.0059	8.068e-11	53.1884	TC
rs148069680	1	55963998	G	A	0.0356	0.0064	2.461e-08	37.3504	TC
rs148206419	2	202198763	C	T	-0.0106	0.0017	8.09e-10	46.8615	TC
rs148427314	19	46046671	T	C	-0.0233	0.004	5.221e-09	45.2747	TC
rs150688657	17	7505801	G	A	0.0282	0.0021	7.883e-40	216.348	TC
rs1516725	3	185824004	C	T	-0.0182	0.0018	9.624e-24	120.597	TC
rs1542993	2	65554099	C	T	0.0083	0.0012	2.043e-11	55.441	TC
rs1567889	11	78147055	A	G	-0.0104	0.0015	9.273e-12	56.3714	TC
rs1569750	20	47603241	A	G	0.0115	0.0014	1.627e-17	88.238	TC
rs157934	7	130585492	T	C	-0.0084	0.0013	5.717e-11	49.6747	TC
rs1584063	3	12266855	G	A	-0.0223	0.0012	4.222e-75	395.08	TC
rs16978075	18	42113151	T	C	-0.0107	0.0019	1.275e-08	37.9295	TC
rs17029617	3	32541553	G	A	-0.0297	0.0021	2.178e-46	240.928	TC
rs17050272	2	121306440	G	A	-0.0191	0.0013	2.54e-49	267.338	TC
rs17083112	4	54453676	T	C	-0.0108	0.0017	2.269e-10	46.5347	TC
rs17138358	7	17920253	G	C	-0.0109	0.0012	2.007e-19	94.7646	TC
rs17185536	6	100620931	C	T	-0.02	0.0015	1.147e-40	221.735	TC
rs17248812	19	11216882	G	A	-0.0473	0.006	2.216e-15	92.4057	TC
rs17389465	12	25414408	T	A	-0.0333	0.0026	6.397e-38	198.491	TC
rs174564	11	61588305	A	G	-0.0406	0.0013	9.12e-222	1203.58	TC
rs17476364	10	71094504	T	C	-0.0298	0.0022	2.22e-42	224.674	TC
rs17532371	13	41635301	C	G	-0.0276	0.0025	4.285e-28	144.288	TC
rs17580	14	94847262	T	A	0.0475	0.0034	1.677e-44	243.122	TC
rs17605615	4	87996745	G	A	0.0122	0.0012	1.941e-23	115.835	TC
rs17665178	6	52435243	C	G	-0.0126	0.0014	1.121e-18	100.194	TC
rs17672352	10	114028480	C	T	-0.021	0.0015	7.084e-43	221.083	TC
rs17725246	7	44581986	T	C	0.0349	0.0015	3.89e-116	625.617	TC
rs17758552	10	20208680	T	C	0.0072	0.0013	3.627e-08	35.8831	TC
rs17776811	14	90066451	C	A	0.0082	0.0013	8.386e-11	52.5833	TC
rs1784754	18	2965653	A	G	0.0079	0.0012	7.93e-11	49.8487	TC
rs17876031	5	176831119	G	A	-0.0079	0.0014	5.896e-09	45.6847	TC
rs1800961	20	43042364	C	T	-0.084	0.0035	8.85e-126	670.668	TC
rs180701077	19	45710484	G	C	0.0293	0.0051	1.044e-08	38.8168	TC
rs183130	16	56991363	C	T	0.0437	0.0013	1.2e-251	1325.2	TC
rs185263492	2	43996767	T	A	0.0215	0.0018	2.06e-34	181.666	TC
rs187261378	1	1215722	T	G	0.023	0.0041	2.77e-08	37.73	TC
rs1883711	20	39179822	G	C	0.1244	0.004	2.68e-215	1412.46	TC
rs1889931	10	95320440	T	C	-0.0094	0.0014	6.418e-11	52.2803	TC
rs1944075	11	95461962	C	A	-0.0071	0.0012	1.078e-08	40.3286	TC
rs1998424	14	24643782	T	C	-0.0071	0.0013	1.503e-08	40.3707	TC
rs2008998	17	29413614	A	G	-0.0174	0.0014	1.587e-37	226.487	TC
rs203273	4	40418670	T	C	-0.0078	0.0012	1.985e-10	47.3946	TC
rs2043085	15	58680954	C	T	0.0482	0.0012	1e-300	1767.26	TC
rs204473	19	45487519	G	A	-0.0387	0.0043	4.433e-19	98.5533	TC
rs2066714	9	107586753	T	C	0.0361	0.0017	2.78e-101	605.096	TC
rs207625	13	33115354	C	T	0.0109	0.0012	1.054e-18	91.6792	TC
rs2112653	5	74562564	T	C	0.0558	0.0013	1e-300	2519.41	TC
rs2125345	17	73782191	T	C	-0.0145	0.0013	3.354e-27	148.099	TC
rs214092	11	17295046	T	G	-0.0098	0.0012	3.791e-15	73.471	TC
rs2156552	18	47181668	T	A	-0.0455	0.0016	2.93e-173	923.927	TC
rs2157691	1	158582838	G	C	0.0122	0.0013	3.09e-20	97.9538	TC
rs221797	7	100285974	C	A	0.0251	0.002	3.148e-35	179.205	TC
rs2221258	5	39549119	G	A	0.0107	0.0013	1.587e-17	86.7686	TC
rs2228603	19	19329924	C	T	-0.0971	0.0024	1e-300	1925.44	TC
rs2232316	2	169757562	G	A	0.0115	0.002	7.214e-09	39.6151	TC
rs2234117	17	26668560	C	T	-0.0201	0.002	1.326e-23	114.625	TC
rs2235215	6	16131156	T	C	-0.0259	0.0013	2.55e-90	521.834	TC
rs2236459	21	46897079	A	G	-0.0103	0.0013	5.802e-15	72.7992	TC
rs2247139	12	122380274	G	A	0.0112	0.0017	1.183e-10	47.8529	TC
rs2251024	12	51103633	C	T	-0.0183	0.0014	7.148e-41	221.337	TC
rs2291428	10	45958856	G	C	0.0205	0.0014	9.196e-47	241.817	TC
rs2297402	9	107579880	C	T	-0.0341	0.0036	1.776e-21	113.26	TC
rs2303138	5	96350710	G	A	-0.0133	0.0021	3.232e-10	47.4838	TC
rs2305035	3	105439026	G	A	-0.0083	0.0014	9.759e-09	38.1002	TC
rs2306489	15	72227471	A	G	-0.0086	0.0014	3.944e-10	51.5625	TC
rs2362529	7	1067906	T	C	-0.0232	0.0015	3.304e-56	293.286	TC
rs2374569	2	43885057	C	T	-0.0075	0.0013	3.291e-09	44.3145	TC
rs2382818	2	219155907	A	T	0.0095	0.0012	8.149e-15	70.4672	TC
rs2388486	10	8099021	C	T	-0.011	0.0016	4.363e-12	57.9557	TC
rs2391159	1	92971951	C	T	-0.0234	0.0016	6.285e-49	262.874	TC
rs2434583	5	57620041	A	C	0.0082	0.0013	7.645e-11	52.9901	TC
rs246184	16	14395077	G	C	-0.0092	0.0014	1.35e-11	55.7598	TC
rs2543662	2	24443271	A	C	0.0101	0.0014	1.823e-13	63.1805	TC
rs2600267	3	12032399	G	C	-0.0133	0.0021	4.463e-10	45.3317	TC
rs2608658	6	52646969	G	T	0.0139	0.0025	1.395e-08	37.3705	TC
rs2618566	20	17844684	T	G	0.0291	0.0013	8.21e-109	592.853	TC
rs2638250	12	40565161	C	A	0.0164	0.0019	1.373e-17	89.2511	TC
rs2642438	1	220970028	G	A	-0.0294	0.0014	2.9e-104	554.628	TC
rs2705834	7	75285772	A	C	-0.0069	0.0012	9.032e-09	38.9651	TC
rs2727314	17	61961565	A	G	-0.0084	0.0014	2.189e-09	44.7855	TC
rs2737231	8	116650219	A	G	-0.0229	0.0013	8.639e-72	372.457	TC
rs2740488	9	107661742	A	C	-0.0517	0.0013	1e-300	1731.89	TC
rs2773966	13	32502594	G	A	0.0088	0.0013	2.494e-11	52.8841	TC
rs2803619	10	113934384	C	G	0.027	0.0013	2.42e-89	464.494	TC
rs2823660	21	17591139	C	A	0.0083	0.0013	4.004e-11	53.7655	TC
rs28378882	11	134280503	G	T	-0.009	0.0016	3.925e-08	35.4377	TC
rs283809	19	45387057	A	G	-0.1672	0.0026	1e-300	5466.64	TC
rs2840354	18	9545961	C	T	0.012	0.0016	1.461e-14	70.9759	TC
rs28406917	7	21449451	C	T	0.0118	0.0013	1.742e-20	107.049	TC
rs28497203	3	122231819	T	C	0.0162	0.0016	2.622e-23	117.931	TC
rs28498684	9	16900695	G	A	0.013	0.0012	1.43e-25	137.388	TC
rs2861264	2	78367077	G	A	0.0111	0.002	1.769e-08	36.9921	TC
rs28615248	8	55451193	T	C	0.0233	0.0015	1.499e-54	279.873	TC
rs28689500	2	169831376	T	G	0.0235	0.0012	6.491e-84	436.927	TC
rs287230	1	55660292	G	C	-0.0498	0.0017	6.84e-179	968.877	TC
rs2875990	20	5580361	C	T	-0.0121	0.0013	1.226e-21	114.477	TC
rs28866344	12	123885484	G	A	0.0313	0.0019	3.513e-60	326.828	TC
rs28929474	14	94844947	C	T	0.0479	0.005	4.485e-22	108.483	TC
rs292571	7	134876804	C	G	-0.009	0.0013	1.429e-11	54.4382	TC
rs2928576	8	6600349	C	T	-0.0116	0.0013	4.041e-19	94.1301	TC
rs2941465	8	76465909	C	T	-0.0071	0.0012	3.496e-09	40.6816	TC
rs2954038	8	126507389	A	C	0.0563	0.0014	1e-300	2037.29	TC
rs2970901	2	88428834	G	T	0.0095	0.0012	1.601e-14	72.0053	TC
rs3010278	5	72013573	T	G	-0.0163	0.0015	2.585e-28	150.632	TC
rs303448	10	30727084	T	G	-0.0072	0.0012	6.095e-09	40.7708	TC
rs308915	2	86859298	C	A	0.0092	0.0013	4.449e-13	66.3227	TC
rs3121554	1	960941	G	C	0.0076	0.0014	4.293e-08	38.8592	TC
rs3130968	6	31065071	C	T	-0.0216	0.0019	8.002e-30	167.091	TC
rs34003091	19	58662254	T	C	-0.028	0.0018	1.261e-55	300.51	TC
rs34042070	16	72101525	C	G	0.0535	0.0015	1.82e-284	1527.48	TC
rs34232196	1	55489542	C	T	-0.0545	0.0014	1e-300	1780.99	TC
rs34265667	8	41542093	G	A	-0.0254	0.0037	8.385e-12	55.0985	TC
rs343087	12	66260924	G	A	0.0108	0.0017	7.84e-11	60.7019	TC
rs34324306	1	55758286	C	T	-0.1478	0.0066	1.02e-109	640.025	TC
rs34325970	9	19254065	T	C	0.0341	0.0023	4.417e-48	264.342	TC
rs34659062	4	128999619	T	C	-0.0088	0.0012	1.687e-12	61.8979	TC
rs34707604	4	69491456	T	C	0.0384	0.0017	1.34e-107	744.389	TC
rs34827707	19	45541782	G	A	-0.2037	0.0046	1e-300	2936.45	TC
rs34940648	7	26022231	C	G	-0.0155	0.0027	5.104e-09	38.7628	TC
rs35062987	6	32590735	C	T	0.0404	0.0016	5.26e-140	818.659	TC
rs35106682	7	134383407	C	A	0.0071	0.0012	4.325e-09	40.4781	TC
rs35203651	2	234679549	T	C	0.0271	0.002	9.169e-44	225.521	TC
rs35350976	19	59023174	A	G	0.0133	0.0016	1.392e-16	80.3067	TC
rs35398641	12	6514969	C	T	-0.0087	0.0015	1.869e-09	53.0532	TC
rs35756741	12	12868701	C	T	0.0139	0.0022	1.215e-10	49.9472	TC
rs36018387	6	35386872	C	T	-0.032	0.0021	2.649e-50	279.654	TC
rs360800	2	62954326	C	T	-0.019	0.0013	3.532e-48	252.723	TC
rs3732356	3	119529113	T	G	0.0303	0.0022	6.29e-42	225.052	TC
rs3744660	17	49245901	G	A	-0.0088	0.0016	2.854e-08	36.1035	TC
rs3780181	9	2640759	A	G	-0.0325	0.0023	3.575e-47	247.613	TC
rs3788509	22	35707236	G	A	0.014	0.0012	1.303e-29	155.102	TC
rs3809627	16	30103160	C	A	0.0069	0.0012	2.319e-08	37.2299	TC
rs3822855	6	116316882	G	T	0.0206	0.0012	9.758e-64	344.411	TC
rs3825041	11	116631707	C	T	0.0825	0.0021	1e-300	1756.72	TC
rs3853481	5	141918794	G	C	0.0142	0.0021	4.738e-12	57.5589	TC
rs3931416	3	136260576	T	C	0.0128	0.0021	5.89e-10	50.8055	TC
rs402348	18	61034420	T	G	-0.0087	0.0015	4.225e-09	44.2217	TC
rs4038311	12	125290036	A	G	-0.0138	0.0012	9.306e-30	155.016	TC
rs4044515	16	72357607	G	A	-0.0271	0.0028	1.504e-21	132.475	TC
rs41279720	1	109816189	C	T	0.0493	0.0047	1.622e-25	168.19	TC
rs41280463	4	154191226	G	A	-0.019	0.0017	1.918e-28	147.295	TC
rs41301394	7	75612803	C	T	0.0117	0.0013	4.168e-19	92.0964	TC
rs41309280	1	27688814	C	T	0.0292	0.0036	6.044e-16	86.3198	TC
rs414850	21	40543337	A	C	-0.0146	0.0012	2.088e-33	171.487	TC
rs4234798	4	7219933	G	T	-0.0104	0.0012	7.872e-17	80.4027	TC
rs4272	7	92236829	A	G	-0.009	0.0015	2.073e-09	41.4069	TC
rs4299376	2	44072576	T	G	0.0636	0.0014	1e-300	2539.8	TC
rs4329504	1	39451488	A	G	-0.0099	0.0013	3.536e-14	74.2462	TC
rs4360309	8	126523523	T	C	-0.0309	0.0013	1.86e-120	735.942	TC
rs4374942	7	155026807	T	C	0.0196	0.002	1.148e-23	128.139	TC
rs4378534	14	31689316	G	C	-0.0243	0.0031	5.461e-15	91.8659	TC
rs4385461	8	74899700	G	T	-0.0132	0.0013	6.984e-24	118.822	TC
rs4418728	10	94839724	G	T	-0.0174	0.0012	6.045e-47	245.676	TC
rs4567498	11	5691005	A	G	0.0097	0.0017	6.112e-09	38.5901	TC
rs4624371	2	225466404	A	G	0.011	0.0016	5.476e-12	57.8786	TC
rs4633	22	19950235	C	T	0.0068	0.0012	1.137e-08	38.0467	TC
rs4643195	13	76103840	A	G	-0.0084	0.0014	1.076e-09	43.6217	TC
rs4669294	2	8723673	G	A	-0.0109	0.0014	9.524e-16	78.4406	TC
rs4681861	3	58495739	A	T	-0.0082	0.0013	2.933e-10	46.7192	TC
rs4683707	3	142650667	C	T	-0.0148	0.0013	3.854e-28	147.551	TC
rs4694169	4	69954151	T	C	-0.0119	0.0012	1.533e-22	116.577	TC
rs4743890	9	95901433	C	T	0.0086	0.0014	2.203e-09	44.9254	TC
rs4764980	12	100885107	A	G	-0.0092	0.0013	1.462e-13	66.0789	TC
rs4766602	12	109890510	T	C	0.0161	0.0013	3.924e-37	198.293	TC
rs4790870	17	1970201	A	C	0.0107	0.0012	3.784e-18	91.8746	TC
rs4841132	8	9183596	G	A	-0.0779	0.0021	1e-300	1625.85	TC
rs4871138	8	121875575	A	C	0.01	0.0013	6.601e-15	73.2837	TC
rs4885160	13	74748606	A	G	-0.0119	0.0013	4.971e-21	115.002	TC
rs4942833	13	50081358	C	T	-0.0074	0.0012	6.124e-10	44.9924	TC
rs4963432	11	63598802	G	T	0.0083	0.0013	6.674e-11	52.8426	TC
rs5026917	13	31010795	A	C	-0.0092	0.0013	4.218e-13	63.2732	TC
rs508293	1	234848712	A	G	-0.0421	0.0012	5.87e-250	1422.55	TC
rs534417	1	23784965	G	A	-0.0226	0.0016	9.771e-45	240.516	TC
rs541548517	18	47157092	C	T	0.0459	0.0064	4.954e-13	72.0346	TC
rs55696093	7	21605973	A	G	0.0357	0.0015	2.86e-127	676.175	TC
rs55714927	17	7080316	C	T	-0.0307	0.0016	1.528e-79	451.675	TC
rs55737395	19	33751349	G	A	-0.0105	0.0014	4.453e-14	70.8817	TC
rs55938402	2	118843158	G	A	-0.0376	0.0022	5.201e-64	343.879	TC
rs561931	1	120254506	G	A	-0.008	0.0013	2.715e-10	48.1703	TC
rs56265089	16	72259360	G	A	-0.034	0.0035	7.189e-23	118.086	TC
rs56322906	19	11346155	G	A	-0.0848	0.0023	1.97e-299	1605.03	TC
rs56332871	15	96714816	C	A	0.0092	0.0013	3.617e-12	56.5169	TC
rs56881390	17	28603828	T	C	-0.0166	0.0022	3.641e-14	73.2929	TC
rs57271230	15	74785359	C	T	-0.0092	0.0016	1.414e-08	41.7022	TC
rs5763758	22	30481641	G	A	0.0357	0.0032	3.368e-28	142.35	TC
rs5770930	22	50879931	G	A	0.0095	0.0016	7.041e-09	45.8806	TC
rs586245	2	31502874	G	A	0.0088	0.0015	2.021e-09	43.9257	TC
rs588136	15	58730498	T	C	0.0596	0.0015	1e-300	2018.91	TC
rs592423	6	139840693	C	A	0.008	0.0012	3.992e-11	52.4254	TC
rs59391722	22	21920817	G	C	-0.0244	0.0015	1.713e-59	326.487	TC
rs59593290	17	65813326	G	A	0.0143	0.002	8.325e-13	64.9344	TC
rs59803789	1	45277144	C	T	0.0084	0.0015	3.211e-08	35.6524	TC
rs60049679	19	45429708	G	C	0.1336	0.0025	1e-300	4430.05	TC
rs6022851	20	52536425	C	T	0.0121	0.0012	1.639e-22	110.504	TC
rs6050422	20	25177920	G	A	-0.0076	0.0013	2.102e-09	46.1622	TC
rs6063965	20	52191200	G	A	0.0144	0.0019	7.846e-15	69.2276	TC
rs60668151	2	134874008	A	G	0.0093	0.0014	1.019e-10	52.7424	TC
rs60714373	5	139651321	T	C	-0.0129	0.0014	4.09e-19	91.6478	TC
rs60988380	9	33117954	C	T	0.0108	0.0019	2.607e-08	38.3384	TC
rs6129734	20	39662842	G	A	0.0225	0.0017	8.521e-41	217.645	TC
rs6141504	20	33281651	A	G	0.0069	0.0013	3.013e-08	36.8762	TC
rs61730955	7	943868	G	A	0.0171	0.0027	5.137e-10	49.3442	TC
rs61754230	12	72179446	C	T	0.0478	0.0054	8.038e-19	97.7045	TC
rs61819215	1	151064116	A	G	-0.0181	0.0025	2.612e-13	64.7254	TC
rs61882549	11	46070935	C	T	-0.0304	0.0039	3.494e-15	75.7337	TC
rs61886339	10	96032866	T	C	-0.0122	0.0013	2.178e-20	100.014	TC
rs62075782	17	40536804	G	C	-0.0123	0.0016	7.072e-14	76.9044	TC
rs62094392	18	57327698	G	C	-0.0073	0.0013	1.791e-08	38.2876	TC
rs62122481	2	21216815	C	A	0.0626	0.0013	1e-300	2763.26	TC
rs62125172	19	7846558	G	A	-0.0134	0.0015	4.972e-18	89.938	TC
rs62131354	19	808920	C	T	0.0088	0.0015	2.831e-09	43.314	TC
rs62131701	2	21565003	A	G	0.0351	0.0028	7.211e-35	207.429	TC
rs62219001	21	16582880	G	T	-0.0264	0.0043	6.409e-10	54.5048	TC
rs624899	19	11612498	C	T	-0.0152	0.0023	5.157e-11	63.2426	TC
rs626855	15	49456526	A	G	-0.0091	0.0012	4.557e-14	66.7865	TC
rs634341	1	62921422	T	C	-0.0626	0.0013	1e-300	2940.39	TC
rs6440044	3	141592212	G	A	-0.0067	0.0012	1.274e-08	36.7487	TC
rs6456349	6	20405019	A	G	-0.012	0.0013	2.794e-21	104.811	TC
rs6457979	6	37040343	A	G	0.0153	0.0012	1.001e-35	190.608	TC
rs6495122	15	75125645	C	A	-0.0109	0.0013	6.312e-18	93.2837	TC
rs6496690	15	91097401	C	T	0.0096	0.0017	8.32e-09	38.3932	TC
rs653178	12	112007756	T	C	-0.0269	0.0013	2.5e-95	547.322	TC
rs6542680	2	3640142	T	C	0.0168	0.0015	8.693e-29	165.928	TC
rs6573960	14	70857022	T	C	-0.0179	0.0018	1.791e-24	121.474	TC
rs6578132	8	141762558	A	G	0.0072	0.0012	4.547e-09	42.4498	TC
rs6602909	13	114551993	T	C	0.0264	0.0013	1.37e-93	508.729	TC
rs6670347	1	109815368	T	C	-0.098	0.0029	1.13e-257	1383.89	TC
rs6678074	1	26379496	T	G	-0.0072	0.0013	1.756e-08	37.3987	TC
rs6678490	1	2215121	C	T	0.0108	0.0018	3.917e-09	45.8116	TC
rs6683984	1	28289243	C	T	-0.0082	0.0014	2.555e-09	42.309	TC
rs6688638	1	16505304	C	T	-0.012	0.0013	1.225e-20	103.787	TC
rs6690758	1	15914648	G	A	0.0089	0.0013	3.097e-12	57.5256	TC
rs6699122	1	109831245	C	T	-0.0785	0.0046	1.978e-64	340.855	TC
rs6709904	2	44080324	A	G	-0.032	0.0019	1.45e-65	338.768	TC
rs6723720	2	109053871	T	C	0.0163	0.0016	2.861e-24	122.591	TC
rs672569	1	109827253	G	A	-0.0729	0.0017	1e-300	2426.17	TC
rs6734238	2	113841030	A	G	-0.0135	0.0013	3.348e-27	137.016	TC
rs6741740	2	44181434	G	A	0.0097	0.0014	2.122e-11	53.388	TC
rs675849	9	15298666	C	T	-0.0244	0.0018	3.481e-41	209.612	TC
rs67890964	16	83979317	T	C	-0.0175	0.0013	7.097e-40	227.755	TC
rs6792725	3	24520283	G	A	0.0171	0.0014	3.292e-35	195.683	TC
rs6805582	3	128029008	G	A	0.0106	0.0019	1.838e-08	38.2007	TC
rs6869704	5	122833667	T	C	-0.0139	0.0012	1.036e-30	157.822	TC
rs6874202	5	156391628	C	T	-0.0438	0.0012	3.98e-271	1458.01	TC
rs6894249	5	131797547	A	G	0.0131	0.0012	3.214e-27	137.314	TC
rs6978739	7	100098680	C	G	-0.0118	0.0016	1.091e-13	67.2683	TC
rs7010207	8	9107177	C	T	0.0104	0.0014	9.02e-14	65.6725	TC
rs709166	3	12511652	G	A	-0.0097	0.0013	8.081e-15	76.9507	TC
rs7096909	10	82284512	T	A	-0.011	0.0016	7.445e-12	56.8608	TC
rs7106731	11	48003392	T	G	0.0176	0.0014	1.021e-35	206.712	TC
rs7108486	11	5677158	T	C	-0.0194	0.0033	3.815e-09	42.5736	TC
rs7115672	11	126208378	T	C	0.0155	0.0021	9.667e-14	66.1578	TC
rs7124487	11	2988323	C	T	-0.0148	0.0016	1.459e-19	102.022	TC
rs7126310	11	61699508	G	C	-0.0075	0.0014	4.892e-08	36.65	TC
rs71489325	10	52538643	G	A	0.0302	0.005	1.516e-09	51.0237	TC
rs7153700	14	75268544	G	A	-0.0113	0.0012	1.41e-20	103.799	TC
rs7157785	14	64235556	G	T	0.0171	0.0016	2.58e-26	132.545	TC
rs7206214	16	28919341	G	A	-0.0082	0.0013	7.069e-10	47.2013	TC
rs7258886	19	57068039	C	T	-0.0079	0.0013	3.398e-09	41.0955	TC
rs7261820	20	34160840	G	A	-0.0336	0.0017	3.48e-89	460.08	TC
rs72631343	17	67191270	C	G	-0.0365	0.0017	4.72e-101	573.431	TC
rs72649167	4	74539183	G	A	0.0298	0.0046	5.705e-11	58.827	TC
rs72747168	15	57151389	T	C	0.0264	0.0023	5.327e-31	161.388	TC
rs72767895	16	695698	C	T	0.0103	0.0018	1.878e-08	40.1186	TC
rs72768400	5	75046359	G	T	-0.0269	0.0036	5.836e-14	86.2731	TC
rs72824101	10	114632919	G	A	0.0109	0.0014	1.581e-14	73.0464	TC
rs72836561	17	41926126	C	T	-0.0375	0.0038	1.544e-22	117.156	TC
rs72908685	1	56006250	C	T	-0.0258	0.0037	5.34e-12	66.8543	TC
rs72997616	11	75474195	C	A	-0.0237	0.0019	2.149e-36	190.563	TC
rs73013176	19	11147526	T	C	-0.185	0.0064	8.8e-185	1131.36	TC
rs73147887	20	62890294	C	G	0.0154	0.0016	1.28e-21	108.827	TC
rs7319323	13	110955187	T	C	0.0092	0.0013	5.555e-12	56.0361	TC
rs73195448	3	124994033	A	G	-0.0164	0.0026	1.926e-10	54.6484	TC
rs7336371	13	95221268	G	A	0.0091	0.0015	1.314e-09	43.711	TC
rs73620883	9	131575063	G	A	-0.0225	0.0019	8.821e-33	178.749	TC
rs738408	22	44324730	C	T	-0.027	0.0014	4.214e-83	439.21	TC
rs73936968	19	45395816	G	A	0.0448	0.0045	2.566e-23	133.752	TC
rs74341202	3	132183991	G	A	-0.0444	0.003	7.039e-50	288.236	TC
rs74500135	9	106603816	T	C	0.0445	0.0072	8.214e-10	56.3239	TC
rs7512010	1	235111050	T	A	-0.0208	0.0015	8.206e-44	232.393	TC
rs75147279	18	59964976	C	T	-0.0234	0.0041	1.254e-08	37.9888	TC
rs75263172	7	115639245	T	C	0.012	0.0021	8.634e-09	42.4193	TC
rs75406471	10	5257647	G	A	-0.0167	0.0017	3.064e-23	115.481	TC
rs7544839	1	177963427	C	A	-0.0082	0.0014	1.769e-09	43.7138	TC
rs75911530	16	57049137	G	A	-0.0388	0.004	1.13e-22	133.486	TC
rs7603427	2	204317553	C	T	0.0114	0.0012	2.429e-20	105.83	TC
rs76087688	1	174451568	T	C	0.0103	0.0018	7.792e-09	42.2027	TC
rs76324938	8	28843833	G	A	0.0303	0.0036	7.916e-17	81.8493	TC
rs76360715	16	69114634	A	G	-0.0205	0.0029	1.957e-12	62.0005	TC
rs76469367	12	125088564	A	G	-0.0171	0.0019	1.323e-19	100.259	TC
rs76895963	12	4384844	T	G	-0.0729	0.0053	1.285e-42	282.618	TC
rs76962725	1	224427133	G	A	-0.0269	0.0035	8.178e-15	73.2684	TC
rs77070191	7	155042847	C	T	0.0285	0.0039	1.94e-13	68.7183	TC
rs77206294	12	133056435	C	T	0.0169	0.0019	2.384e-19	94.5948	TC
rs77370158	2	21023265	A	G	0.0304	0.0025	3.76e-33	184.38	TC
rs77400396	8	28901692	G	A	-0.0311	0.0045	5.218e-12	63.769	TC
rs77542162	17	67081278	A	G	0.1431	0.0048	9.34e-192	1098.21	TC
rs77703655	8	126271006	T	A	-0.0223	0.003	2.608e-13	64.5238	TC
rs77960347	18	47109955	A	G	0.1733	0.0058	2.37e-194	1030.28	TC
rs7824358	8	81877396	G	A	-0.007	0.0012	1.769e-08	37.505	TC
rs783522	15	83280613	A	G	-0.0069	0.0012	8.304e-09	38.163	TC
rs7864568	9	78212428	G	A	-0.0125	0.0013	2.312e-20	106.029	TC
rs7904973	10	124693587	T	G	-0.0192	0.0012	3.853e-58	295.473	TC
rs7924152	10	74540825	T	A	-0.0185	0.0026	1.301e-12	61.8052	TC
rs79287178	3	172294500	G	A	0.023	0.004	1.108e-08	42.9602	TC
rs7956316	12	616214	A	G	-0.0124	0.0014	4.576e-18	95.0112	TC
rs79662819	1	95619804	C	T	-0.0134	0.0024	4.516e-08	37.1714	TC
rs7968302	12	50140185	T	C	0.0139	0.0022	6.956e-10	44.8241	TC
rs79687284	1	214150821	G	C	0.0285	0.0041	4.426e-12	70.4892	TC
rs79760705	5	53298716	G	T	0.0143	0.0021	3.285e-12	56.8758	TC
rs798547	7	2761177	T	C	0.0073	0.0013	3.431e-08	35.4033	TC
rs799157	7	73020301	C	T	0.0403	0.0036	3.274e-29	168.292	TC
rs79949326	7	6461310	C	T	0.0154	0.0014	2.31e-28	143.733	TC
rs8005490	14	35184541	C	T	-0.0082	0.0012	2.48e-11	53.5379	TC
rs80215559	6	25918225	T	C	-0.0505	0.0027	1.663e-79	433.801	TC
rs8079821	17	45611704	C	T	0.0258	0.0012	3.12e-95	544.327	TC
rs8081115	17	5281989	C	T	0.0085	0.0013	1.841e-11	58.2224	TC
rs8126001	20	62711459	C	T	-0.0129	0.0013	4.777e-23	111.109	TC
rs8177222	3	133473742	G	C	0.0108	0.002	4.125e-08	35.706	TC
rs8178824	17	64224775	C	T	0.062	0.004	3.115e-53	293.695	TC
rs8191774	6	160461793	T	C	-0.0334	0.0051	5.674e-11	51.6396	TC
rs876554	12	89885473	T	C	0.0081	0.0012	1.055e-11	53.8352	TC
rs880315	1	10796866	T	C	-0.0099	0.0013	1.993e-14	69.3424	TC
rs882829	15	40607689	C	G	-0.015	0.002	1.646e-13	77.1893	TC
rs883544	17	37387413	G	A	-0.0099	0.0015	1.206e-11	59.6159	TC
rs884370	3	147076791	G	T	0.0101	0.0014	1.166e-12	59.0326	TC
rs900776	8	21918089	A	C	-0.0184	0.0016	2.214e-30	166.003	TC
rs907863	2	20355791	C	T	-0.0145	0.0013	3.329e-30	154.112	TC
rs911338	14	104352928	A	G	0.0076	0.0012	1.814e-10	47.0776	TC
rs9297994	8	59392324	A	G	0.0386	0.0013	9.02e-193	1041.52	TC
rs9399137	6	135419018	T	C	-0.0277	0.0014	2.213e-88	472.239	TC
rs9410207	9	91404799	T	C	-0.0185	0.0026	2.112e-12	59.892	TC
rs9438909	1	25766465	C	T	-0.025	0.0012	1.08e-96	514.641	TC
rs949300	11	122553139	T	A	0.0191	0.0012	2.413e-55	285.546	TC
rs952225	4	151454015	T	C	-0.0076	0.0013	1.521e-09	42.1333	TC
rs9544591	13	78315135	G	A	0.0145	0.0026	1.544e-08	37.8636	TC
rs9559788	13	111048635	C	T	-0.0108	0.0013	1.597e-17	85.098	TC
rs959093	20	399761	A	G	-0.0107	0.0016	1.827e-11	56.7169	TC
rs9597	16	1374951	C	G	-0.0242	0.0034	5.669e-13	71.5724	TC
rs966541	12	29491528	A	G	-0.0141	0.0013	3.969e-28	140.764	TC
rs969075	20	17792323	C	T	-0.0124	0.0013	1.225e-20	106.582	TC
rs9787306	1	78070458	C	T	-0.0089	0.0015	3.051e-09	43.2675	TC
rs9787424	10	118382561	A	G	0.0106	0.0012	4.839e-18	87.9533	TC
rs9804705	12	100548926	G	A	-0.0158	0.0024	5.402e-11	52.47	TC
rs9830102	3	113408302	C	A	0.0077	0.0013	1.454e-09	43.3426	TC
rs9834743	3	69837571	G	C	-0.0136	0.0013	4.787e-27	139.63	TC
rs9843956	3	100441263	G	A	0.0076	0.0013	2.617e-09	42.8556	TC
rs9844432	3	58391293	C	G	-0.0364	0.0023	9.168e-57	289.603	TC
rs995124	7	41764992	C	T	0.0113	0.0014	2.775e-15	72.8988	TC
rs9994887	4	69537475	A	G	0.0192	0.0013	5.607e-48	277.927	TC
rs1014283	7	87076587	C	A	-0.0137	0.0016	3.097e-18	90.3541	LDL-C
rs10163132	15	67425574	T	A	0.0091	0.0015	6.14e-10	46.0299	LDL-C
rs10184004	2	165508389	C	T	-0.01	0.0013	2.499e-14	71.6938	LDL-C
rs10214374	5	156068128	T	C	0.0176	0.0028	4.915e-10	46.3274	LDL-C
rs1031101	10	54533360	A	G	0.012	0.0018	3.511e-11	51.2187	LDL-C
rs1037117	15	102068658	G	A	-0.0103	0.0014	9.394e-13	60.597	LDL-C
rs10401176	19	45253491	C	T	-0.1091	0.0019	1e-300	4097.82	LDL-C
rs10414043	19	45415713	G	A	0.181	0.0019	1e-300	10685.3	LDL-C
rs10495907	2	43998726	G	A	0.0285	0.0019	4.015e-52	273.701	LDL-C
rs10817718	9	117925945	G	A	-0.0078	0.0014	4.052e-08	35.8823	LDL-C
rs10832956	11	18645668	C	T	-0.0193	0.0014	5.751e-44	241.905	LDL-C
rs10903129	1	25768937	G	A	-0.0254	0.0013	3.26e-90	478.543	LDL-C
rs10910476	1	234734956	T	C	-0.0136	0.0013	3.468e-26	135.886	LDL-C
rs10910522	1	235011725	G	A	-0.0118	0.0013	3.878e-20	99.838	LDL-C
rs11048637	12	26825183	T	G	0.0079	0.0014	1.008e-08	41.0356	LDL-C
rs11057837	12	125311720	C	T	0.022	0.0022	1.477e-23	124.462	LDL-C
rs11098498	4	120187119	T	C	-0.0077	0.0013	9.213e-10	43.7403	LDL-C
rs111281598	6	31367874	T	C	0.0207	0.0028	5.546e-14	66.2217	LDL-C
rs11175518	12	40580318	T	C	0.0204	0.0023	2.676e-18	93.3596	LDL-C
rs11211060	1	45439985	A	C	-0.01	0.0014	2.764e-12	58.089	LDL-C
rs112170089	6	160502019	G	A	0.0493	0.0057	4.187e-18	107.883	LDL-C
rs11226108	11	103870755	G	C	-0.0147	0.0017	4.823e-19	96.9617	LDL-C
rs1123571	1	2326009	G	A	-0.0106	0.0013	4.442e-16	79.6812	LDL-C
rs11237490	11	78135229	C	T	-0.0106	0.0017	1.554e-10	50.1916	LDL-C
rs11246280	11	707424	T	C	0.0082	0.0013	3.483e-10	48.6287	LDL-C
rs112758337	7	97977268	G	A	-0.0187	0.0017	1.008e-28	156.806	LDL-C
rs112771035	11	126225876	C	G	0.0622	0.0025	6.17e-137	729.66	LDL-C
rs112811239	5	156689921	T	C	-0.011	0.0015	4.419e-13	63.3516	LDL-C
rs112839089	3	132162028	G	A	-0.0312	0.0046	8.134e-12	61.2424	LDL-C
rs1132054	19	49102399	T	C	-0.0155	0.0013	1.623e-32	173.011	LDL-C
rs113251986	6	11842824	G	A	-0.0206	0.0024	3.84e-18	94.1326	LDL-C
rs113313551	2	101662338	C	G	-0.0137	0.0019	5.419e-13	62.5414	LDL-C
rs1134030	8	145051484	C	T	0.0228	0.0014	5.769e-63	339.978	LDL-C
rs113416558	22	50881253	T	C	-0.0111	0.0015	7.971e-14	68.9909	LDL-C
rs114046937	1	23530496	C	T	0.0107	0.0018	4.025e-09	40.7774	LDL-C
rs114165349	1	27021913	G	C	0.0828	0.0045	2.953e-74	411.719	LDL-C
rs114254196	1	108635400	C	T	-0.0468	0.008	5.568e-09	48.4685	LDL-C
rs11499828	4	100277558	T	C	0.0148	0.0021	1.489e-12	59.4068	LDL-C
rs115383270	1	161531340	G	A	0.0187	0.0027	2.607e-12	62.2461	LDL-C
rs11601507	11	5701074	C	A	0.0415	0.0028	2.444e-51	259.072	LDL-C
rs116056646	1	109938536	A	G	0.0294	0.0043	9.407e-12	74.3036	LDL-C
rs11621792	14	24871926	C	T	0.0224	0.0013	1.019e-61	351.461	LDL-C
rs116293108	1	55735395	G	A	0.0436	0.0046	1.561e-21	135.718	LDL-C
rs11636087	15	63788267	T	C	0.0138	0.0015	7.947e-21	108.396	LDL-C
rs116363925	1	109926599	G	T	0.0306	0.0031	1.602e-22	135.11	LDL-C
rs116537336	2	21033574	C	A	0.0648	0.0061	5.138e-26	164.04	LDL-C
rs11654741	17	18124470	C	A	0.0123	0.0016	1.915e-14	69.4787	LDL-C
rs116692022	4	155448758	A	G	0.0446	0.0064	2.715e-12	67.3184	LDL-C
rs11669345	19	59062259	C	T	0.0174	0.0017	3.312e-25	127.989	LDL-C
rs116734477	5	52095024	C	T	-0.0518	0.0035	6.519e-50	263.453	LDL-C
rs1169288	12	121416650	A	C	0.0344	0.0014	2.49e-141	765.843	LDL-C
rs11703382	22	18481857	C	T	0.0123	0.0015	3.328e-16	83.5958	LDL-C
rs117139027	8	29024943	G	A	-0.0803	0.0062	6.839e-38	218.495	LDL-C
rs117233107	12	4328521	G	A	-0.0464	0.0059	2.954e-15	85.6138	LDL-C
rs11755266	6	35162141	C	T	-0.0247	0.0023	4.352e-27	143.36	LDL-C
rs117590445	20	61321110	C	T	-0.0372	0.0057	9.289e-11	59.3111	LDL-C
rs11789603	9	107647019	C	T	0.0226	0.0021	9.918e-28	143.465	LDL-C
rs117933040	11	117049508	A	G	0.0204	0.0034	1.61e-09	46.4976	LDL-C
rs118021075	19	10881243	C	T	-0.0685	0.004	3.179e-64	396.963	LDL-C
rs118039278	6	160985526	G	A	0.1136	0.0027	1e-300	2166.17	LDL-C
rs11837065	12	100859983	C	T	-0.012	0.0014	1.511e-18	95.2155	LDL-C
rs11846704	14	35186694	C	T	-0.0112	0.0014	2.244e-15	80.9597	LDL-C
rs11856958	15	89043063	A	T	-0.0091	0.0014	1.755e-11	53.6776	LDL-C
rs11870935	17	45732605	A	G	0.0264	0.0013	1.49e-97	515.347	LDL-C
rs11879830	19	2727677	A	G	0.0087	0.0014	1.616e-09	47.8987	LDL-C
rs11999532	9	139371405	G	C	-0.0155	0.0015	1.998e-25	129.756	LDL-C
rs12016920	13	114639025	T	C	-0.0161	0.0017	2.231e-21	111.455	LDL-C
rs12028827	1	197127491	A	C	0.011	0.0017	4.609e-11	55.6451	LDL-C
rs12055389	6	161091952	C	T	-0.0265	0.0026	3.627e-25	132.829	LDL-C
rs12117661	1	55487346	C	G	-0.0614	0.0015	1e-300	2060.49	LDL-C
rs12208357	6	160543148	C	T	0.0642	0.0026	1.63e-130	690.045	LDL-C
rs12271333	11	5690691	A	C	0.016	0.0018	1.342e-19	94.5941	LDL-C
rs1229498	7	81568750	G	T	0.0087	0.0015	2.116e-09	43.7991	LDL-C
rs12311848	12	124486851	A	G	-0.0098	0.0014	8.146e-13	61.8377	LDL-C
rs12318241	12	1387955	A	G	-0.0149	0.0026	1.649e-08	39.1278	LDL-C
rs12445804	16	11706100	G	A	0.0293	0.0023	3.106e-36	218.409	LDL-C
rs12451056	17	76396188	C	T	-0.018	0.0017	2.182e-25	124.399	LDL-C
rs12454507	18	77825981	A	G	0.009	0.0014	2.353e-10	48.7177	LDL-C
rs1250259	2	216300482	A	T	-0.0171	0.0015	1.224e-30	161.667	LDL-C
rs12533280	7	36171953	C	T	0.0168	0.0016	3.842e-26	131.341	LDL-C
rs12537520	7	26385615	T	C	-0.0104	0.0016	2.088e-10	46.6155	LDL-C
rs12588332	14	70813311	C	T	-0.0243	0.0018	5.498e-40	205.104	LDL-C
rs12614487	2	158434569	C	T	-0.0282	0.0022	1.372e-38	198.089	LDL-C
rs12621984	2	174235962	T	C	0.0075	0.0013	3.829e-09	41.6699	LDL-C
rs12708423	15	50795835	A	G	0.02	0.0035	1.426e-08	36.9696	LDL-C
rs12749864	1	172499781	G	A	0.0086	0.0015	7.513e-09	39.4024	LDL-C
rs12785292	11	65781459	G	A	0.0123	0.0017	2.974e-13	65.5502	LDL-C
rs12917376	15	75116167	T	C	-0.0116	0.0013	4.344e-18	98.6015	LDL-C
rs1292071	17	57926911	T	C	-0.0107	0.0013	1.179e-16	83.8292	LDL-C
rs12942297	17	65192484	G	A	-0.0123	0.0013	9.035e-21	110.436	LDL-C
rs12943633	17	37970365	C	T	-0.0146	0.0023	1.071e-10	50.139	LDL-C
rs12968116	18	55322502	C	T	0.0138	0.002	1.363e-11	54.5444	LDL-C
rs12979383	19	57079997	A	G	-0.0098	0.0014	1.976e-12	58.7317	LDL-C
rs13076933	3	12327431	T	G	-0.0246	0.0015	1.054e-57	316.526	LDL-C
rs13108218	4	3443931	G	A	0.0178	0.0013	2.794e-41	221.786	LDL-C
rs13112099	4	69537733	T	G	0.0127	0.0014	3.456e-20	110.28	LDL-C
rs13153174	5	139579421	C	G	-0.0103	0.0016	3.381e-11	51.4668	LDL-C
rs13169016	5	135542799	T	C	0.0076	0.0014	3.716e-08	37.2663	LDL-C
rs13194714	6	116394819	T	A	-0.0169	0.0013	3.521e-38	199.389	LDL-C
rs1321940	20	12959885	G	A	-0.0134	0.0013	7.806e-25	124.331	LDL-C
rs13255048	8	18276640	G	A	0.0182	0.0017	8.178e-26	134.043	LDL-C
rs13284441	9	131569752	C	T	-0.0114	0.0014	4.415e-15	73.328	LDL-C
rs13319523	3	172074902	T	C	0.0097	0.0017	1.205e-08	40.1256	LDL-C
rs13379043	14	74250126	T	C	-0.0162	0.0014	3.692e-30	162.826	LDL-C
rs1343222	6	127081190	T	C	-0.0106	0.0015	1.273e-12	61.6205	LDL-C
rs1358756	6	101432314	A	G	0.0122	0.0013	2.51e-21	109.032	LDL-C
rs1375131	2	135954797	T	C	0.0191	0.0017	9.239e-31	214.437	LDL-C
rs138335	22	41227086	G	C	0.0135	0.0014	3.235e-22	118.513	LDL-C
rs139451770	6	160759810	A	C	-0.0533	0.0097	3.766e-08	42.0444	LDL-C
rs141414463	11	116598315	C	T	0.0429	0.0041	3.469e-25	128.59	LDL-C
rs141469619	11	116714293	A	G	0.0701	0.0079	5.366e-19	121.402	LDL-C
rs141618758	19	11257499	T	C	0.0649	0.005	5.072e-39	228.707	LDL-C
rs141783576	6	127439897	G	C	0.0232	0.003	1.984e-14	81.376	LDL-C
rs1434282	1	199010721	T	C	-0.0099	0.0014	5.447e-12	56.675	LDL-C
rs144078421	6	160424890	G	A	0.1132	0.0058	1.137e-83	450.699	LDL-C
rs144833821	6	160813782	T	C	-0.049	0.0075	5.343e-11	59.4841	LDL-C
rs146534110	6	160578069	G	T	0.0773	0.0064	1.416e-33	183.375	LDL-C
rs146824639	6	88166740	T	C	0.0084	0.0015	9.129e-09	39.0663	LDL-C
rs147791730	19	33864260	G	A	-0.0292	0.004	1.705e-13	63.8709	LDL-C
rs148069680	1	55963998	G	A	0.0411	0.0066	5.057e-10	46.8515	LDL-C
rs148086620	15	57415927	A	G	0.0292	0.0033	5.967e-19	103.761	LDL-C
rs148089364	10	103887353	C	T	0.0175	0.0028	3.417e-10	47.4667	LDL-C
rs148427314	19	46046671	T	C	-0.0299	0.0041	5.663e-13	69.5853	LDL-C
rs1497406	1	16505320	G	A	-0.0137	0.0013	3.975e-26	135.988	LDL-C
rs150057262	19	19320825	C	G	-0.1613	0.0073	2.8e-108	759.377	LDL-C
rs150403348	11	118467590	G	A	-0.0392	0.006	5.362e-11	57.0461	LDL-C
rs150688657	17	7505801	G	A	0.0224	0.0022	3.946e-24	128.853	LDL-C
rs151150389	8	28897171	T	C	0.0313	0.0037	6.227e-17	82.8941	LDL-C
rs1525782	5	75242395	G	A	-0.0111	0.0016	1.882e-12	63.2326	LDL-C
rs1548707	21	42832469	T	C	-0.0091	0.0016	2.739e-08	36.232	LDL-C
rs1571791	9	78729213	C	T	0.0119	0.0013	2.402e-20	99.3168	LDL-C
rs1631174	11	47974373	C	A	0.0099	0.0014	4.534e-13	65.8578	LDL-C
rs165722	22	19949013	T	C	-0.0087	0.0013	7.085e-12	55.5106	LDL-C
rs16828576	1	23886151	C	T	-0.0164	0.003	2.979e-08	48.6131	LDL-C
rs16896059	8	98655937	G	A	0.0097	0.0016	1.068e-09	43.1225	LDL-C
rs16949940	13	95230877	G	A	0.0132	0.0015	1.601e-19	100.345	LDL-C
rs17050272	2	121306440	G	A	-0.0219	0.0013	4.425e-60	328.274	LDL-C
rs17083112	4	54453676	T	C	-0.0127	0.0018	7.759e-13	60.3554	LDL-C
rs17168118	7	134576840	A	G	0.0081	0.0015	3.969e-08	39.8592	LDL-C
rs17185536	6	100620931	C	T	-0.0194	0.0016	1.099e-35	192.509	LDL-C
rs17217098	19	19702384	G	A	-0.0974	0.0027	1.25e-280	1557.3	LDL-C
rs17425376	2	44327351	C	T	0.0137	0.0021	1.28e-10	49.0157	LDL-C
rs174564	11	61588305	A	G	-0.0423	0.0014	1.06e-215	1175.16	LDL-C
rs17476364	10	71094504	T	C	-0.0265	0.0023	2.004e-31	165.583	LDL-C
rs17532371	13	41635301	C	G	-0.0199	0.0026	2.486e-14	69.5338	LDL-C
rs17580	14	94847262	T	A	0.0495	0.0035	2.887e-45	247.859	LDL-C
rs17617028	4	106064683	G	A	0.0119	0.0015	5.493e-15	74.3407	LDL-C
rs17703146	16	4860105	T	C	0.0104	0.0018	1.71e-08	41.5496	LDL-C
rs17725246	7	44581986	T	C	0.0377	0.0016	1.13e-124	677.995	LDL-C
rs17776811	14	90066451	C	A	0.0088	0.0013	1.585e-11	56.7957	LDL-C
rs1800961	20	43042364	C	T	-0.0531	0.0036	3.164e-48	251.317	LDL-C
rs1801689	17	64210580	A	C	0.0896	0.0042	7.14e-103	571.311	LDL-C
rs1838931	7	130455588	C	T	0.0101	0.0014	2.221e-13	64.9599	LDL-C
rs1861408	2	64924037	T	C	-0.0112	0.0014	1.424e-15	75.7677	LDL-C
rs186331126	11	116823972	T	G	-0.0441	0.0061	4.931e-13	71.7662	LDL-C
rs1883711	20	39179822	G	C	0.1302	0.0041	5.8e-218	1443.67	LDL-C
rs189974330	1	109729937	G	A	0.0499	0.0079	3.107e-10	52.419	LDL-C
rs191243200	2	44090361	G	A	0.0677	0.0062	6.2e-28	150.779	LDL-C
rs1984664	17	2171197	A	C	-0.0091	0.0013	4.896e-12	56.9262	LDL-C
rs2027075	1	183073266	G	A	-0.0114	0.0013	2.301e-19	95.9224	LDL-C
rs203273	4	40418670	T	C	-0.0084	0.0013	1.048e-10	49.1465	LDL-C
rs2034796	4	15112878	G	A	0.0079	0.0013	1.3e-09	45.348	LDL-C
rs2057655	5	131807624	G	A	-0.0183	0.0015	1.35e-33	170.054	LDL-C
rs2062059	3	98697389	A	G	-0.0073	0.0013	1.471e-08	37.7983	LDL-C
rs2068888	10	94839642	G	A	-0.0169	0.0013	8.844e-40	208.986	LDL-C
rs2072560	11	116661826	C	T	0.0401	0.0024	8.466e-63	324.27	LDL-C
rs208432	13	33122007	T	C	0.0116	0.0013	8.153e-19	92.9426	LDL-C
rs2125345	17	73782191	T	C	-0.0163	0.0014	1.13e-31	175.344	LDL-C
rs214097	11	17291499	T	G	-0.0079	0.0013	7.315e-10	44.4452	LDL-C
rs221793	7	100280896	C	A	0.0287	0.0023	4.264e-36	190.856	LDL-C
rs2220210	12	104452264	A	C	0.0095	0.0017	1.484e-08	39.923	LDL-C
rs223042	11	32113944	G	C	0.0107	0.0018	3.356e-09	40.5602	LDL-C
rs2232036	12	14926776	G	T	-0.0094	0.0016	8.085e-09	39.3198	LDL-C
rs2246949	10	91004668	T	C	0.0083	0.0013	5.349e-11	50.9138	LDL-C
rs2247139	12	122380274	G	A	0.012	0.0018	7.25e-11	49.6223	LDL-C
rs2251024	12	51103633	C	T	-0.0165	0.0014	2.341e-31	168.591	LDL-C
rs2270623	19	18245512	T	C	0.0074	0.0013	6.555e-09	39.7242	LDL-C
rs2295027	20	47582884	G	A	0.0113	0.0014	3.082e-16	82.4897	LDL-C
rs2301179	10	118404620	A	G	0.0159	0.0013	1.051e-36	188.563	LDL-C
rs2362529	7	1067906	T	C	-0.0212	0.0015	5.389e-43	223.76	LDL-C
rs2376866	19	45500712	C	T	0.0285	0.0018	1.142e-53	309.111	LDL-C
rs2382818	2	219155907	A	T	0.0089	0.0013	7.619e-12	55.7871	LDL-C
rs2391159	1	92971951	C	T	-0.0234	0.0016	1.203e-45	242.727	LDL-C
rs2434583	5	57620041	A	C	0.0081	0.0013	1.01e-09	46.6281	LDL-C
rs246184	16	14395077	G	C	-0.0092	0.0015	2.02e-10	49.7791	LDL-C
rs247617	16	56990716	C	A	-0.0319	0.0014	3.91e-122	643.973	LDL-C
rs2526385	3	50181135	G	T	-0.0085	0.0016	4.649e-08	37.371	LDL-C
rs2533884	7	2836848	T	G	0.0079	0.0014	2.602e-08	37.1288	LDL-C
rs2575876	9	107665739	G	A	-0.0249	0.0014	3.314e-66	345.111	LDL-C
rs2577619	2	109090267	G	C	0.0184	0.0016	4.791e-31	158.25	LDL-C
rs2615198	18	61009966	G	A	0.0076	0.0014	2.678e-08	37.0108	LDL-C
rs2618566	20	17844684	T	G	0.0375	0.0014	4.47e-163	901.721	LDL-C
rs2642438	1	220970028	G	A	-0.0286	0.0014	1.63e-89	476.997	LDL-C
rs2664593	17	4545132	C	G	-0.0099	0.0016	1.091e-09	47.4162	LDL-C
rs267733	1	150958836	A	G	-0.0195	0.0018	8.322e-27	135.438	LDL-C
rs2705834	7	75285772	A	C	-0.0074	0.0013	6.815e-09	40.4608	LDL-C
rs272441	5	179301260	G	A	0.0138	0.0024	7.053e-09	40.4649	LDL-C
rs2792751	10	113940329	C	T	0.0253	0.0014	6.248e-72	372.834	LDL-C
rs2835299	21	37553248	C	T	-0.0075	0.0013	1.841e-08	36.815	LDL-C
rs28375625	15	49742494	C	A	-0.0083	0.0013	5.604e-11	50.2854	LDL-C
rs2840354	18	9545961	C	T	0.0118	0.0016	3.24e-13	63.907	LDL-C
rs28406917	7	21449451	C	T	0.0121	0.0013	6.985e-20	102.666	LDL-C
rs28498684	9	16900695	G	A	0.0137	0.0013	3.097e-25	137.375	LDL-C
rs28615248	8	55451193	T	C	0.0233	0.0016	7.587e-49	252.656	LDL-C
rs28689500	2	169831376	T	G	0.0213	0.0013	3.693e-63	325.634	LDL-C
rs287230	1	55660292	G	C	-0.0557	0.0018	2.6e-199	1088.51	LDL-C
rs2875990	20	5580361	C	T	-0.012	0.0013	7.295e-19	101.005	LDL-C
rs28894779	8	126536611	G	A	-0.0237	0.0033	3.375e-13	65.8026	LDL-C
rs28929474	14	94844947	C	T	0.0524	0.0051	1.515e-24	122.453	LDL-C
rs2928576	8	6600349	C	T	-0.0114	0.0014	1.013e-16	82.2625	LDL-C
rs2941465	8	76465909	C	T	-0.008	0.0013	2.626e-10	46.7018	LDL-C
rs2954017	8	126476873	C	T	0.0522	0.0013	1e-300	1994.46	LDL-C
rs308915	2	86859298	C	A	0.008	0.0013	1.492e-09	46.6794	LDL-C
rs31778	5	176522036	C	T	-0.0096	0.0014	1.596e-11	54.9895	LDL-C
rs321622	4	48024380	T	C	-0.0083	0.0013	2.152e-10	46.2643	LDL-C
rs34042070	16	72101525	C	G	0.0545	0.0016	1.85e-257	1384.42	LDL-C
rs34265667	8	41542093	G	A	-0.0215	0.0038	2.09e-08	37.0883	LDL-C
rs34313873	14	51372238	T	A	0.0314	0.005	4.738e-10	46.6727	LDL-C
rs34372369	7	143092269	G	A	0.0182	0.003	1.106e-09	43.1181	LDL-C
rs34707604	4	69491456	T	C	0.031	0.0018	3.916e-66	455.785	LDL-C
rs34751842	7	26005912	A	C	-0.019	0.0028	1.278e-11	52.6571	LDL-C
rs34752362	14	75232306	G	A	-0.0094	0.0013	5.681e-13	63.5353	LDL-C
rs34888113	5	39567496	G	A	0.0096	0.0017	9.178e-09	39.8081	LDL-C
rs34940925	2	144176617	G	A	0.0082	0.0015	3.578e-08	35.9298	LDL-C
rs35046559	20	62344480	A	G	0.0128	0.0015	4.466e-18	92.5367	LDL-C
rs35081008	19	58662235	C	T	-0.0302	0.0019	6.392e-60	323.071	LDL-C
rs351976	19	806673	T	C	0.0093	0.0015	2.462e-10	52.0644	LDL-C
rs35203651	2	234679549	T	C	0.0241	0.0021	1.278e-31	161.02	LDL-C
rs35206901	2	44097360	A	G	-0.0361	0.0016	1.42e-112	590.271	LDL-C
rs35282906	6	32657201	T	A	0.0429	0.002	4.53e-102	562.171	LDL-C
rs35832946	5	141902803	A	G	0.0194	0.0021	1.206e-20	100.762	LDL-C
rs35882350	12	623129	A	G	0.0182	0.0015	8.155e-33	176.691	LDL-C
rs360804	2	62939397	G	A	-0.0225	0.0014	1.513e-60	319.543	LDL-C
rs368093271	4	40058480	C	G	-0.0168	0.0027	4.165e-10	47.0781	LDL-C
rs369421	10	8099177	T	C	-0.0105	0.0017	1.471e-09	43.1903	LDL-C
rs3732359	3	119536429	A	G	0.0131	0.0014	6.313e-20	103.494	LDL-C
rs3740355	10	63810458	C	A	0.0074	0.0013	1.77e-08	36.8931	LDL-C
rs3745148	19	44988716	G	A	-0.036	0.002	7.721e-70	376.399	LDL-C
rs3747207	22	44324855	G	A	-0.0142	0.0015	2.376e-21	106.505	LDL-C
rs3775228	4	87985166	C	T	0.0095	0.0013	7.623e-13	61.7059	LDL-C
rs3780181	9	2640759	A	G	-0.0354	0.0023	4.982e-52	274.935	LDL-C
rs3808477	8	116670347	C	T	-0.0245	0.0014	2.086e-66	348.129	LDL-C
rs3935011	1	246891269	T	C	0.009	0.0013	1.119e-12	59.7228	LDL-C
rs4044515	16	72357607	G	A	-0.0248	0.0032	9.326e-15	89.5149	LDL-C
rs41280463	4	154191226	G	A	-0.0145	0.0018	4.54e-16	78.8297	LDL-C
rs41301394	7	75612803	C	T	0.0109	0.0014	5.516e-15	71.5487	LDL-C
rs4149307	9	107589744	C	T	0.0181	0.0016	2.045e-28	170.314	LDL-C
rs4239702	20	44749251	C	T	-0.011	0.0014	3.995e-15	71.3262	LDL-C
rs4246598	2	88438050	C	A	0.0101	0.0013	2.658e-15	75.0058	LDL-C
rs4309908	4	69951740	G	A	-0.0106	0.0013	8.569e-17	83.1073	LDL-C
rs4351359	7	100710510	C	T	-0.0084	0.0015	2.89e-08	37.566	LDL-C
rs4374942	7	155026807	T	C	0.0188	0.0021	1.046e-18	99.1396	LDL-C
rs4378011	8	141774576	G	A	0.0079	0.0013	1.124e-09	45.8632	LDL-C
rs4390169	1	155106054	A	G	-0.0112	0.0013	2.647e-18	93.3118	LDL-C
rs4515081	3	171536255	T	G	0.0131	0.0017	9.861e-15	68.9647	LDL-C
rs4679881	3	160028014	C	T	0.0128	0.0013	3.139e-23	120.144	LDL-C
rs4689088	4	7222253	A	G	-0.0112	0.0013	4.811e-18	86.5508	LDL-C
rs4715312	6	52613481	T	C	0.0089	0.0013	1.271e-11	57.5016	LDL-C
rs4760388	12	92802078	C	T	-0.0093	0.0013	5.243e-13	62.832	LDL-C
rs4805129	19	36019522	C	T	0.0093	0.0013	1.446e-12	59.0178	LDL-C
rs4817999	21	40554355	A	C	-0.0147	0.0013	1.895e-30	155.072	LDL-C
rs4841132	8	9183596	G	A	-0.0601	0.0021	2.01e-172	909.89	LDL-C
rs4878583	9	34634422	C	T	0.009	0.0016	1.809e-08	37.1029	LDL-C
rs4885160	13	74748606	A	G	-0.0097	0.0013	3.802e-13	68.9459	LDL-C
rs4902242	14	64230089	T	C	0.0153	0.002	5.731e-15	72.6073	LDL-C
rs4942833	13	50081358	C	T	-0.0082	0.0013	9.05e-11	49.3358	LDL-C
rs4963432	11	63598802	G	T	0.0098	0.0013	9.291e-14	69.0057	LDL-C
rs5026917	13	31010795	A	C	-0.0079	0.0013	2.627e-09	42.2792	LDL-C
rs518280	2	21391892	A	G	-0.0928	0.0016	1e-300	4029.22	LDL-C
rs536856134	6	32598827	T	C	0.0319	0.0042	2.759e-14	97.1983	LDL-C
rs549956721	19	10636964	A	G	-0.0443	0.0055	6.33e-16	105.319	LDL-C
rs55660804	9	34030379	G	A	-0.0105	0.0019	3.058e-08	39.2911	LDL-C
rs55696093	7	21605973	A	G	0.0367	0.0016	2.88e-118	633.005	LDL-C
rs55714927	17	7080316	C	T	-0.0344	0.0017	1.13e-91	523.87	LDL-C
rs557933	1	234853268	C	A	-0.0391	0.0013	8.53e-200	1119.91	LDL-C
rs55882046	1	109819981	C	T	-0.1379	0.0024	1e-300	4114.05	LDL-C
rs55938402	2	118843158	G	A	-0.0421	0.0023	3.089e-74	401.764	LDL-C
rs56003568	2	203491699	G	C	-0.0197	0.0014	6.867e-45	235.362	LDL-C
rs56236159	2	3636478	T	G	0.0182	0.0018	1.187e-24	140.841	LDL-C
rs56265089	16	72259360	G	A	-0.0334	0.0036	1.824e-20	106.126	LDL-C
rs56266464	2	44054991	G	A	-0.1033	0.0027	1e-300	1803.64	LDL-C
rs56284083	16	31052895	G	A	0.012	0.0013	5.215e-20	100.798	LDL-C
rs56294298	9	117133524	G	A	-0.0189	0.0026	1.775e-13	73.0991	LDL-C
rs56322906	19	11346155	G	A	-0.0589	0.0025	4.54e-120	638.634	LDL-C
rs56801166	16	88571201	A	G	0.0163	0.002	1.392e-15	82.0446	LDL-C
rs5752963	22	30203833	G	A	0.029	0.003	2.449e-22	111.213	LDL-C
rs5755688	22	35685048	G	A	0.0127	0.0013	4.246e-22	113.306	LDL-C
rs58476672	16	15875922	G	A	-0.0101	0.0017	7.642e-09	39.6055	LDL-C
rs59427408	3	186737694	C	G	-0.0082	0.0013	1.809e-10	47.0249	LDL-C
rs59593290	17	65813326	G	A	0.0163	0.0022	9.127e-14	68.1851	LDL-C
rs603424	10	102075479	G	A	0.0154	0.0017	3.075e-20	113.761	LDL-C
rs60417583	20	62890877	G	T	0.0151	0.0018	3.06e-16	82.5333	LDL-C
rs604349	1	109839392	G	A	-0.0815	0.0021	1e-300	2146.99	LDL-C
rs60847460	10	113983758	C	T	-0.0187	0.0017	2.883e-29	148.152	LDL-C
rs6093446	20	39780932	G	A	0.0223	0.0014	5.746e-58	307.54	LDL-C
rs60988674	2	242203702	G	A	-0.0092	0.0017	4.683e-08	36.175	LDL-C
rs6139104	20	390310	A	T	-0.0133	0.0022	1.215e-09	44.9817	LDL-C
rs615552	9	22026077	T	C	0.0082	0.0013	5.84e-10	47.2723	LDL-C
rs61754230	12	72179446	C	T	0.0494	0.0056	6.728e-19	98.2055	LDL-C
rs61798468	1	107569316	T	G	0.0117	0.0014	3.565e-18	89.1883	LDL-C
rs61805076	1	182154990	T	C	0.0134	0.0014	1.199e-22	113.452	LDL-C
rs61882755	11	46609720	T	C	-0.0156	0.0029	4.391e-08	36.4743	LDL-C
rs61886346	10	96101364	C	T	-0.0191	0.0029	2.333e-11	54.3084	LDL-C
rs62068776	17	29318794	T	C	0.0123	0.0016	9.785e-15	85.2655	LDL-C
rs62076528	17	78330756	A	G	0.0074	0.0013	1.142e-08	39.446	LDL-C
rs62125170	19	7845424	A	C	-0.0118	0.0016	3.108e-13	63.4893	LDL-C
rs62219001	21	16582880	G	T	-0.0295	0.0045	3.885e-11	63.9185	LDL-C
rs62407243	6	30505000	T	C	0.0258	0.0034	3.723e-14	72.7386	LDL-C
rs62509311	8	74907295	A	T	-0.0156	0.0015	2.786e-26	138.186	LDL-C
rs635634	9	136155000	C	T	0.0731	0.0016	1e-300	2381.12	LDL-C
rs637723	1	62906728	C	T	-0.0408	0.0014	1.23e-199	1140.73	LDL-C
rs638769	1	42647030	C	G	-0.0085	0.0014	6.119e-10	46.6066	LDL-C
rs644492	6	53444319	A	G	0.0117	0.0016	5.291e-14	66.7078	LDL-C
rs6499513	16	71404780	C	T	-0.0139	0.0013	2.517e-27	135.426	LDL-C
rs6507937	18	47164926	C	T	-0.0169	0.0017	6.335e-23	113.794	LDL-C
rs6531053	2	17935780	T	C	-0.0098	0.0013	4.589e-14	70.9185	LDL-C
rs653178	12	112007756	T	C	-0.0236	0.0013	7.691e-69	394.587	LDL-C
rs6547409	2	21190209	C	T	-0.1096	0.0031	1.2e-280	1590.87	LDL-C
rs6568416	6	106357917	A	G	0.009	0.0013	5.831e-12	58.2423	LDL-C
rs6602909	13	114551993	T	C	0.0216	0.0014	2.231e-56	305.135	LDL-C
rs6606731	12	109982578	T	A	0.0106	0.0016	1.311e-11	55.5455	LDL-C
rs6682862	1	177938437	G	A	-0.0121	0.0016	6.06e-14	68.0528	LDL-C
rs66836419	1	174903908	C	A	0.0092	0.0016	3.477e-09	43.5695	LDL-C
rs67777803	17	27323322	G	T	-0.0145	0.0017	3.52e-18	89.7227	LDL-C
rs67890964	16	83979317	T	C	-0.0187	0.0014	3.735e-42	240.505	LDL-C
rs67896106	13	76044381	C	A	0.0112	0.0019	5.628e-09	39.4401	LDL-C
rs6792725	3	24520283	G	A	0.0145	0.0014	6.394e-24	132.314	LDL-C
rs6794351	3	136292279	T	C	-0.0126	0.0016	7.26e-16	83.7313	LDL-C
rs6796	7	6502367	T	C	0.0084	0.0014	2.599e-09	42.0476	LDL-C
rs6830472	4	2616202	G	A	-0.0086	0.0015	1.19e-08	39.0675	LDL-C
rs6869704	5	122833667	T	C	-0.0161	0.0013	8.16e-37	190.683	LDL-C
rs6874202	5	156391628	C	T	-0.0361	0.0013	1.85e-168	900.694	LDL-C
rs6978739	7	100098680	C	G	-0.0107	0.0016	5.864e-11	51.3913	LDL-C
rs7010207	8	9107177	C	T	0.0089	0.0015	1.293e-09	43.9322	LDL-C
rs7019909	9	33113322	C	T	0.0117	0.0019	1.709e-09	45.2006	LDL-C
rs7025486	9	124422403	G	A	0.008	0.0014	1.27e-08	36.9779	LDL-C
rs704	17	26694861	G	A	0.0194	0.0013	1.194e-53	277.7	LDL-C
rs7108486	11	5677158	T	C	-0.025	0.0035	6.696e-13	64.0088	LDL-C
rs7124487	11	2988323	C	T	-0.01	0.0017	3.499e-09	43.6451	LDL-C
rs716848	5	96265000	C	A	0.0086	0.0013	1.523e-11	52.9308	LDL-C
rs7197514	16	65652630	A	G	0.0213	0.0035	1.728e-09	69.1049	LDL-C
rs72631343	17	67191270	C	G	-0.0413	0.0018	1.63e-111	621.908	LDL-C
rs7264396	20	34154741	C	T	-0.0215	0.0015	1.995e-47	244.18	LDL-C
rs72649167	4	74539183	G	A	0.0266	0.0047	1.926e-08	43.8362	LDL-C
rs72700413	9	19323815	G	A	0.0327	0.0024	8.973e-44	226.861	LDL-C
rs72836561	17	41926126	C	T	-0.0324	0.004	2.873e-16	82.078	LDL-C
rs72908685	1	56006250	C	T	-0.0303	0.0039	8.165e-15	86.0967	LDL-C
rs73013198	19	11174742	C	T	-0.0648	0.0015	1e-300	2140.89	LDL-C
rs73130738	3	12282742	G	A	-0.0243	0.0033	3.556e-13	62.8899	LDL-C
rs7319323	13	110955187	T	C	0.0095	0.0014	1.537e-11	53.7674	LDL-C
rs73195448	3	124994033	A	G	-0.0164	0.0027	9.473e-10	50.8786	LDL-C
rs73201533	21	33089703	A	C	0.0311	0.0032	1.551e-22	115.885	LDL-C
rs73486469	12	133065832	A	G	0.0158	0.002	6.537e-16	74.5883	LDL-C
rs74019283	16	55870239	G	T	-0.0234	0.0032	5.169e-13	69.9856	LDL-C
rs74341202	3	132183991	G	A	-0.0425	0.0031	1.601e-42	244.642	LDL-C
rs75069598	17	5231128	A	G	-0.0229	0.0039	6.385e-09	37.8373	LDL-C
rs7507644	19	58406913	G	A	-0.0088	0.0015	1.037e-08	38.0191	LDL-C
rs7512010	1	235111050	T	A	-0.0181	0.0016	4.315e-30	159.175	LDL-C
rs7514180	1	78460935	G	A	-0.0092	0.0016	3.943e-09	42.132	LDL-C
rs7516171	1	210466932	C	T	0.0089	0.0016	2.864e-08	36.6692	LDL-C
rs75667995	12	25409070	T	C	-0.0285	0.0027	1.307e-26	135.095	LDL-C
rs75743860	2	27627110	G	A	0.0294	0.0051	1.005e-08	45.715	LDL-C
rs7603427	2	204317553	C	T	0.0127	0.0013	1.465e-22	118.529	LDL-C
rs7640978	3	32533010	C	T	-0.0309	0.0021	1.069e-47	245.485	LDL-C
rs76643124	9	136356448	G	A	-0.0293	0.0045	5.209e-11	55.4652	LDL-C
rs76900572	5	74332949	G	T	0.0391	0.0046	2.67e-17	90.608	LDL-C
rs76933614	6	139290015	T	C	0.0225	0.0026	1.336e-17	93.3266	LDL-C
rs76962725	1	224427133	G	A	-0.0217	0.0036	1.44e-09	44.5752	LDL-C
rs7699288	4	110942277	G	C	-0.0101	0.0014	2.1e-13	64.6037	LDL-C
rs7700880	5	71910321	C	G	-0.0147	0.0015	5.295e-22	123.383	LDL-C
rs7746081	6	16126934	G	A	-0.0295	0.0013	2.27e-107	601.362	LDL-C
rs77542162	17	67081278	A	G	0.1832	0.005	3.77e-292	1677.44	LDL-C
rs7780562	7	26022414	C	A	0.0185	0.0016	5.817e-30	157.737	LDL-C
rs77960347	18	47109955	A	G	0.068	0.006	2.211e-29	149.014	LDL-C
rs78058190	2	219699999	G	A	0.0241	0.0036	1.295e-11	80.0515	LDL-C
rs7808613	7	41746922	C	G	0.0113	0.0015	9.306e-14	67.6941	LDL-C
rs78170284	2	27835082	G	A	-0.02	0.0015	3.62e-38	198.104	LDL-C
rs7864568	9	78212428	G	A	-0.0149	0.0014	1.259e-26	141.173	LDL-C
rs7873907	9	92225483	T	C	-0.0071	0.0013	2.56e-08	37.3232	LDL-C
rs7904973	10	124693587	T	G	-0.0202	0.0013	1.42e-57	296.645	LDL-C
rs7908745	10	45953767	A	G	0.0097	0.0013	6.551e-13	60.0615	LDL-C
rs79190893	7	158639130	A	G	0.0116	0.0021	1.794e-08	40.4778	LDL-C
rs7924152	10	74540825	T	A	-0.028	0.0028	9.213e-23	118.711	LDL-C
rs793899	4	185252818	T	C	0.008	0.0013	4.115e-10	45.9342	LDL-C
rs79391862	15	53739426	A	C	-0.0649	0.0053	8.755e-35	217.343	LDL-C
rs7957134	12	53260219	G	A	-0.0086	0.0014	8.417e-10	45.5331	LDL-C
rs79760705	5	53298716	G	T	0.0135	0.0021	2.66e-10	47.438	LDL-C
rs799157	7	73020301	C	T	0.0297	0.0037	1.9e-15	85.5512	LDL-C
rs7997102	13	32445660	T	C	-0.0096	0.0013	6.606e-13	59.502	LDL-C
rs80215559	6	25918225	T	C	-0.058	0.0028	1.45e-97	536.231	LDL-C
rs8115257	20	25207931	G	A	-0.0094	0.0013	4.931e-13	64.7829	LDL-C
rs8121509	20	62712053	T	C	-0.0136	0.0013	2.544e-24	118.794	LDL-C
rs8191774	6	160461793	T	C	-0.0331	0.0053	4.951e-10	47.3493	LDL-C
rs871690	10	64894059	G	A	-0.0126	0.0016	5.686e-16	87.342	LDL-C
rs881477	2	43791563	T	C	0.0078	0.0013	6.609e-09	41.2655	LDL-C
rs882781	12	89883302	A	G	0.0103	0.0014	5.76e-14	67.7626	LDL-C
rs884370	3	147076791	G	T	0.0085	0.0015	6.412e-09	39.2154	LDL-C
rs887995	2	202255239	T	A	-0.0073	0.0013	4.792e-08	35.6404	LDL-C
rs907868	2	20371167	C	T	-0.0165	0.0012	1.386e-39	203.528	LDL-C
rs911361	6	20415053	G	A	-0.0076	0.0013	6.404e-09	41.3374	LDL-C
rs9289196	3	122268506	T	C	0.0178	0.0016	2.142e-27	143.347	LDL-C
rs9297994	8	59392324	A	G	0.0349	0.0014	9.68e-144	775.414	LDL-C
rs9307240	4	100488580	G	C	-0.0164	0.0014	7.027e-30	149.183	LDL-C
rs9367489	6	52458678	G	C	-0.0137	0.0013	3.175e-25	126.297	LDL-C
rs9399137	6	135419018	T	C	-0.0262	0.0015	4.582e-70	374.385	LDL-C
rs9410207	9	91404799	T	C	-0.02	0.0027	2.742e-13	64.8962	LDL-C
rs9411466	9	136118328	G	A	0.0248	0.0035	1.898e-12	63.207	LDL-C
rs9438626	1	26775367	G	C	-0.0124	0.0015	2.817e-17	90.6194	LDL-C
rs952225	4	151454015	T	C	-0.0075	0.0013	1.036e-08	38.5334	LDL-C
rs9535755	13	52339143	C	G	0.0114	0.0017	3.122e-11	52.067	LDL-C
rs9559788	13	111048635	C	T	-0.0118	0.0013	2.027e-18	90.5999	LDL-C
rs9633739	10	82264813	G	A	-0.0072	0.0013	1.94e-08	37.8842	LDL-C
rs9644076	8	23360048	T	G	-0.0073	0.0013	5.692e-09	39.3592	LDL-C
rs9653945	3	142660706	G	A	-0.0121	0.0014	3.03e-19	95.0799	LDL-C
rs9657515	8	9891496	C	T	0.0084	0.0015	2.722e-08	35.9664	LDL-C
rs966541	12	29491528	A	G	-0.0093	0.0014	1.107e-11	54.8611	LDL-C
rs969075	20	17792323	C	T	-0.0154	0.0014	2.919e-28	148.943	LDL-C
rs9693586	8	81345285	C	A	0.0077	0.0014	3.166e-08	39.064	LDL-C
rs9834743	3	69837571	G	C	-0.0122	0.0013	1.211e-20	104.71	LDL-C
rs9843956	3	100441263	G	A	0.0085	0.0013	2.288e-10	48.4117	LDL-C
rs9844432	3	58391293	C	G	-0.037	0.0024	8.339e-55	280.777	LDL-C
rs9895297	17	40412165	G	T	0.0085	0.0013	8.43e-11	52.4601	LDL-C
rs9909417	17	18679442	G	A	0.0097	0.0014	7.127e-12	58.317	LDL-C
rs10075380	5	67712993	C	T	-0.0092	0.0017	4.243e-08	35.2286	HDL-C
rs10105127	8	64853009	C	T	-0.0107	0.0014	1.59e-14	74.2326	HDL-C
rs10181181	2	161087411	C	T	0.0079	0.0014	2.317e-08	38.1401	HDL-C
rs10188334	2	653874	C	T	0.0136	0.0017	8.49e-16	76.9476	HDL-C
rs10198838	2	162995178	T	G	0.0073	0.0013	2.771e-08	39.4793	HDL-C
rs10229792	7	116982907	G	A	-0.0122	0.0013	2.057e-21	108.063	HDL-C
rs10242866	7	17920613	C	T	-0.0248	0.0013	8.385e-86	459.94	HDL-C
rs10273527	7	139036598	G	T	0.0106	0.0015	5.777e-13	68.0674	HDL-C
rs1037117	15	102068658	G	A	0.0103	0.0014	1.882e-13	64.4581	HDL-C
rs1045242	5	118729327	A	G	0.0159	0.0014	3.413e-30	152.593	HDL-C
rs10458643	10	81152268	G	A	-0.0084	0.0013	1.197e-10	52.1802	HDL-C
rs10463352	5	141710499	G	A	0.0086	0.0013	2.77e-11	54.3615	HDL-C
rs10466245	10	46031747	G	A	0.0262	0.0015	7.814e-70	364.006	HDL-C
rs1047891	2	211540507	C	A	-0.0159	0.0014	2.708e-31	160.676	HDL-C
rs10512322	9	106723348	T	A	0.0139	0.002	1.188e-12	58.5779	HDL-C
rs10764990	10	129152608	A	G	0.0072	0.0013	3.097e-08	36.1163	HDL-C
rs10767659	11	27686196	T	G	-0.0144	0.0013	4.698e-28	147.426	HDL-C
rs10773112	12	125338529	T	C	-0.0415	0.0014	8.89e-193	1072.19	HDL-C
rs10786114	10	95309022	T	C	-0.0201	0.0018	3.73e-28	140.708	HDL-C
rs10790519	11	122535408	T	C	0.022	0.0013	9.35e-69	354.099	HDL-C
rs10794175	10	126358073	G	T	-0.0081	0.0012	6.645e-11	49.6049	HDL-C
rs10818471	9	123394045	G	A	0.0097	0.0013	3.587e-13	62.0475	HDL-C
rs10868080	9	86626769	A	T	0.0088	0.0014	1.899e-10	47.1344	HDL-C
rs10889353	1	63118196	A	C	-0.0131	0.0013	2.064e-23	115.142	HDL-C
rs10910476	1	234734956	T	C	-0.0071	0.0013	2.71e-08	38.1813	HDL-C
rs10934980	3	131515476	C	G	-0.0099	0.0017	8.568e-09	42.9315	HDL-C
rs10947433	6	33689629	G	A	0.0208	0.0027	1.516e-14	74.0943	HDL-C
rs10958704	8	38328302	A	G	-0.0097	0.0013	1.266e-14	68.3881	HDL-C
rs10992380	9	95354524	C	T	-0.01	0.0016	6.981e-10	48.3268	HDL-C
rs10999211	10	72012160	A	C	-0.0086	0.0015	2.775e-09	42.5181	HDL-C
rs11038700	11	45899791	A	C	0.009	0.0014	2.958e-10	47.5336	HDL-C
rs11045172	12	20470221	A	C	0.0267	0.0016	1.324e-62	334.603	HDL-C
rs11052705	12	33588388	C	T	0.0089	0.0014	6.299e-11	55.7869	HDL-C
rs11065979	12	112059557	C	T	-0.0185	0.0014	2.339e-41	233.996	HDL-C
rs11074964	16	11455169	C	G	0.0096	0.0013	8.296e-13	63.4506	HDL-C
rs11089629	22	21958872	T	G	-0.0343	0.0014	2.73e-124	676.807	HDL-C
rs11096649	2	20429094	G	A	-0.0074	0.0013	7.463e-09	38.7902	HDL-C
rs11100083	4	157682598	T	C	0.0176	0.0014	4.765e-35	190.851	HDL-C
rs11100883	4	146450970	G	A	0.0079	0.0013	1.667e-09	45.6991	HDL-C
rs11101992	1	110266754	A	C	-0.0141	0.0015	7.922e-22	116.722	HDL-C
rs11142387	9	72998332	C	A	0.0074	0.0013	4.043e-09	40.785	HDL-C
rs111626678	8	19534698	C	T	-0.0371	0.0043	3.818e-18	93.9402	HDL-C
rs11170538	12	53796744	C	T	0.0138	0.0014	1.464e-21	124.92	HDL-C
rs111843362	16	57139069	C	T	0.0443	0.0031	5.794e-47	261.188	HDL-C
rs112019043	12	71394668	T	C	0.0084	0.0015	2.631e-08	38.287	HDL-C
rs11211582	1	39361348	C	T	-0.0111	0.0016	7.753e-12	55.3389	HDL-C
rs11226108	11	103870755	G	C	-0.0115	0.0016	1.359e-12	60.9444	HDL-C
rs11231694	11	63862882	G	C	-0.0298	0.0023	1.606e-38	207.841	HDL-C
rs11237124	11	76931838	T	A	-0.0083	0.0013	8.217e-10	46.1677	HDL-C
rs11245478	10	126724796	G	C	-0.0105	0.0014	1.291e-13	64.3273	HDL-C
rs112488146	2	239859224	G	A	0.0129	0.0023	1.272e-08	40.6626	HDL-C
rs11254464	10	17265447	T	C	0.0128	0.0013	3.677e-24	121.901	HDL-C
rs1132274	20	17596155	C	A	-0.0174	0.0017	4.03e-25	129.39	HDL-C
rs113728099	18	58157767	G	A	0.0252	0.0043	4.985e-09	41.7163	HDL-C
rs11586902	1	154251428	C	T	-0.0078	0.0012	3.569e-10	46.473	HDL-C
rs115983783	12	124807001	G	A	-0.0295	0.0037	3.289e-15	73.5615	HDL-C
rs11621104	14	69239751	G	A	-0.0101	0.0012	4.244e-16	77.0094	HDL-C
rs11644601	16	15172118	T	C	0.0186	0.0015	2.676e-36	197.405	HDL-C
rs11658134	17	76739141	G	A	0.0082	0.0013	9.904e-11	51.5941	HDL-C
rs11664106	18	2846812	A	T	0.0096	0.0015	8.036e-11	58.128	HDL-C
rs116843064	19	8429323	G	A	0.2153	0.0048	1e-300	2468.61	HDL-C
rs11688682	2	121347612	G	C	0.0173	0.0017	5.711e-24	147.743	HDL-C
rs1169301	12	121431300	C	T	0.0116	0.0013	4.587e-18	88.2233	HDL-C
rs11694828	2	228565656	G	A	0.014	0.0014	4.943e-25	137.474	HDL-C
rs1171600	10	61439422	A	C	0.0083	0.0013	3.206e-11	51.6484	HDL-C
rs117361454	16	12129217	C	A	0.0238	0.004	2.849e-09	42.0476	HDL-C
rs11742162	5	112385510	T	C	-0.0099	0.0014	7.874e-13	63.5956	HDL-C
rs11747505	5	52665299	G	A	0.0073	0.0013	2.416e-08	38.4158	HDL-C
rs117665650	9	82188040	G	C	0.0133	0.0023	3.56e-09	42.2862	HDL-C
rs117739035	11	408174	G	T	-0.027	0.0037	1.802e-13	66.9771	HDL-C
rs11777925	8	9153330	G	A	0.0143	0.0018	1.129e-15	88.1763	HDL-C
rs118005791	16	55986399	C	A	0.0453	0.0069	6.555e-11	56.5476	HDL-C
rs11905856	20	46356466	A	G	0.0167	0.0017	1.366e-21	116.036	HDL-C
rs11925192	3	50038664	G	A	-0.0216	0.0013	8.638e-65	356.619	HDL-C
rs11941933	4	154371229	C	T	0.0103	0.0015	2.426e-12	57.9416	HDL-C
rs12001314	9	1038063	A	C	-0.012	0.0014	2.653e-17	85.8934	HDL-C
rs12046972	1	219673143	C	T	0.0158	0.0013	1.409e-35	193.105	HDL-C
rs12060965	1	110480779	C	G	0.0114	0.0015	1.691e-14	75.2661	HDL-C
rs12115626	9	117435876	C	A	0.0145	0.0026	2.786e-08	35.5279	HDL-C
rs12143329	1	202197659	C	T	0.0099	0.0013	1.689e-14	69.856	HDL-C
rs12161427	1	156705822	C	T	0.011	0.0014	5.169e-16	77.9412	HDL-C
rs12163951	5	180216794	G	A	-0.0137	0.0016	3.697e-17	87.6204	HDL-C
rs1220128	2	158499902	C	G	0.0121	0.0018	5.32e-12	60.3312	HDL-C
rs12207062	6	20285619	T	C	-0.0098	0.0015	2.378e-10	46.1416	HDL-C
rs12208357	6	160543148	C	T	-0.0254	0.0026	2.436e-22	109.59	HDL-C
rs12230272	12	125083696	A	G	-0.0249	0.0015	8.322e-63	332.942	HDL-C
rs12270749	11	32469259	T	A	-0.0113	0.0013	8.573e-18	93.3608	HDL-C
rs12272547	11	68608654	G	A	-0.0128	0.0014	3.569e-21	108.712	HDL-C
rs12280893	11	116293500	G	A	-0.0236	0.0039	1.063e-09	44.3841	HDL-C
rs12366872	12	123804721	G	C	0.0419	0.0019	3.66e-103	547.623	HDL-C
rs12406245	1	93860625	A	G	0.0257	0.0013	2.524e-87	482.589	HDL-C
rs12428841	13	58391491	T	C	-0.0101	0.0014	1.886e-12	58.9668	HDL-C
rs12453682	17	37770005	T	C	-0.0272	0.0014	1.259e-88	514.743	HDL-C
rs12477711	2	55245177	C	T	-0.0077	0.0012	3.779e-10	45.4878	HDL-C
rs12484795	22	44343626	A	C	-0.0105	0.0015	1.183e-11	55.9221	HDL-C
rs12486424	3	66874481	A	C	-0.0084	0.0013	3.136e-10	48.4863	HDL-C
rs12533197	7	36192606	T	G	-0.0156	0.0013	1.45e-34	180.214	HDL-C
rs12549603	8	126632639	G	A	-0.0174	0.0013	1.049e-38	207.121	HDL-C
rs12551960	9	19267440	C	T	0.017	0.0024	2.779e-12	61.1298	HDL-C
rs12575636	11	95311260	T	G	-0.0121	0.0016	1.199e-13	64.5637	HDL-C
rs12610691	19	18398335	G	T	-0.0071	0.0013	3.667e-08	38.2121	HDL-C
rs12624640	20	32952125	G	A	-0.017	0.0013	1.712e-38	209.114	HDL-C
rs1262925	6	16810627	G	T	0.0116	0.0014	2.082e-17	94.2466	HDL-C
rs12633551	3	12360494	C	T	-0.047	0.0031	2.907e-52	283.433	HDL-C
rs12635093	3	152150885	C	T	0.0105	0.0015	5.686e-13	61.9238	HDL-C
rs12675593	8	71239572	T	C	-0.025	0.0019	3.607e-39	215.78	HDL-C
rs12701310	7	1033605	T	C	0.011	0.0013	5.278e-18	90.7116	HDL-C
rs12718463	11	116706343	T	C	0.0655	0.0028	2.67e-124	767.525	HDL-C
rs12732536	1	11096422	A	G	0.0097	0.0017	5.561e-09	45.5384	HDL-C
rs12740374	1	109817590	G	T	0.0338	0.0015	1.05e-110	574.872	HDL-C
rs12855239	13	94078249	T	G	-0.0085	0.0015	7.094e-09	38.6602	HDL-C
rs12883788	14	33303540	C	T	-0.0083	0.0013	5.864e-11	51.827	HDL-C
rs12905732	15	58683542	G	C	0.0973	0.0016	1e-300	4413.03	HDL-C
rs1291212	20	62340115	G	C	0.0151	0.0025	1.657e-09	42.61	HDL-C
rs12940636	17	53400110	T	C	0.0103	0.0013	5.004e-15	71.7347	HDL-C
rs12997031	2	50689260	G	A	-0.007	0.0013	3.193e-08	36.4316	HDL-C
rs13064664	3	173663453	A	G	0.0079	0.0014	2.75e-08	36.9076	HDL-C
rs13066793	3	87037543	A	G	0.0172	0.0024	3.005e-13	68.5649	HDL-C
rs13076933	3	12327431	T	G	-0.013	0.0015	1.735e-17	89.4815	HDL-C
rs13101828	4	965720	A	G	0.0135	0.0013	1.234e-26	135.834	HDL-C
rs13106834	4	55501728	A	G	0.0098	0.0013	5.561e-15	72.3325	HDL-C
rs13107325	4	103188709	C	T	-0.0817	0.0027	5.86e-201	1055.1	HDL-C
rs13118174	4	37152322	A	G	-0.0081	0.0012	6.369e-11	49.3669	HDL-C
rs1317840	6	43806921	C	A	0.0097	0.0013	4.264e-14	68.4311	HDL-C
rs1318175	15	58586129	C	T	-0.0633	0.0017	1e-300	1626.37	HDL-C
rs1320759	6	122171460	A	G	-0.0113	0.0018	3.541e-10	49.8393	HDL-C
rs1324693	10	101890617	A	G	0.01	0.0013	1.111e-13	68.7521	HDL-C
rs13270882	8	19960861	C	T	-0.0312	0.0032	6.217e-22	113.165	HDL-C
rs13323506	3	12737231	C	A	-0.0086	0.0014	2.186e-09	43.8689	HDL-C
rs13326165	3	52532118	G	A	0.0203	0.0016	3.17e-37	193.03	HDL-C
rs13339254	16	56574859	G	A	0.0096	0.0013	2.088e-14	69.0486	HDL-C
rs13379043	14	74250126	T	C	0.0169	0.0014	3.733e-33	179.298	HDL-C
rs13425618	2	215350167	A	G	0.0096	0.0014	3.309e-11	50.1767	HDL-C
rs1351442	8	106388171	C	T	0.0097	0.0012	3.509e-15	72.0607	HDL-C
rs1361515	20	17117428	C	T	-0.0102	0.0015	2.116e-11	56.3631	HDL-C
rs137991784	19	41751520	G	A	0.016	0.0021	5.898e-15	74.2126	HDL-C
rs1397440	4	140892872	C	T	0.0078	0.0014	8.286e-09	39.1349	HDL-C
rs140664623	14	52321987	G	T	0.0274	0.0046	1.761e-09	46.6317	HDL-C
rs140764386	1	150263350	T	A	0.0406	0.0064	2.967e-10	54.3702	HDL-C
rs1412234	9	28410683	T	C	-0.0118	0.0014	3.116e-18	89.8153	HDL-C
rs141239468	1	39677475	C	T	0.0245	0.0042	7.114e-09	45.4757	HDL-C
rs141364690	1	79459479	C	T	-0.0117	0.002	5.315e-09	43.8229	HDL-C
rs141414463	11	116598315	C	T	-0.1043	0.0041	1.89e-143	773.6	HDL-C
rs1422189	5	88042019	G	A	-0.0106	0.0019	3.528e-08	35.332	HDL-C
rs143011531	18	56150876	G	A	-0.0225	0.0039	1.222e-08	39.786	HDL-C
rs143811287	11	116628396	C	T	-0.1023	0.0044	2.05e-119	666.546	HDL-C
rs143854972	10	115843445	G	A	0.025	0.0029	2.55e-17	86.9776	HDL-C
rs1438588	5	153444950	G	A	0.011	0.0013	5.859e-17	82.8986	HDL-C
rs144164168	20	44476037	C	T	-0.0451	0.0048	1.13e-20	109.882	HDL-C
rs144311893	19	45423944	C	T	0.0863	0.005	1.166e-67	395.25	HDL-C
rs144503444	8	19773155	T	C	-0.117	0.0042	2.53e-172	1009.5	HDL-C
rs146182298	14	52531408	C	T	-0.0227	0.0035	9.897e-11	50.0026	HDL-C
rs1470579	3	185529080	A	C	-0.0087	0.0013	7.727e-11	51.0161	HDL-C
rs1473580	3	114790058	C	G	-0.0175	0.0019	8.682e-21	117.89	HDL-C
rs1473886	2	20368519	G	T	-0.0138	0.0012	5.931e-29	143.838	HDL-C
rs147627829	6	34335088	G	A	-0.0466	0.0038	1.579e-34	197.807	HDL-C
rs148827772	4	110766064	A	G	-0.0311	0.0051	7.782e-10	60.358	HDL-C
rs149074578	20	44625065	C	A	-0.0527	0.0045	2.677e-32	188.878	HDL-C
rs149615216	18	47106028	C	T	0.2609	0.0065	1e-300	1902.99	HDL-C
rs150004945	11	1051734	C	T	-0.0332	0.0058	8.814e-09	47.8174	HDL-C
rs150669942	16	4830990	G	A	-0.0191	0.0032	2.404e-09	44.0078	HDL-C
rs150861794	13	109003805	C	T	-0.0356	0.005	1.346e-12	69.294	HDL-C
rs151235402	20	569164	C	T	-0.0669	0.0055	1.959e-34	197.719	HDL-C
rs1516725	3	185824004	C	T	-0.0292	0.0019	2.596e-55	292.127	HDL-C
rs1523468	3	187416253	T	C	-0.0075	0.0013	1.036e-08	40.7953	HDL-C
rs1540037	18	47182664	G	A	-0.0608	0.0016	1e-300	1844.15	HDL-C
rs1541290	21	43718483	G	A	0.0091	0.0012	2.717e-13	62.3632	HDL-C
rs1556577	9	13453984	T	G	-0.0077	0.0013	1.955e-09	43.5507	HDL-C
rs1572912	9	131565554	T	C	-0.0094	0.0014	1.099e-11	57.5763	HDL-C
rs16829016	2	188292458	C	T	0.0104	0.0014	2.889e-14	69.5293	HDL-C
rs16885613	8	36848357	T	C	-0.011	0.0015	4.799e-13	59.4751	HDL-C
rs1689797	1	182150978	C	A	-0.0242	0.0013	6.839e-75	389.156	HDL-C
rs16934748	10	33970319	T	C	-0.0123	0.0017	1.89e-13	62.9498	HDL-C
rs16971107	17	76394042	A	G	-0.0292	0.0012	1.75e-122	633.122	HDL-C
rs16977370	18	40767912	A	G	0.0116	0.0015	2.796e-14	71.7864	HDL-C
rs1718859	4	57948224	C	T	-0.0077	0.0012	6.96e-10	44.8402	HDL-C
rs1728180	17	41675445	C	T	0.0184	0.0032	1.314e-08	41.2081	HDL-C
rs17326656	2	48962291	G	T	-0.0152	0.0015	5.165e-23	117.962	HDL-C
rs17432483	2	63023836	T	C	-0.0177	0.0029	6.978e-10	47.0775	HDL-C
rs174550	11	61571478	T	C	-0.0444	0.0013	4e-237	1302.68	HDL-C
rs17532371	13	41635301	C	G	-0.0239	0.0026	2.246e-20	102.061	HDL-C
rs17585887	6	139835498	C	T	-0.0201	0.0012	1.35e-58	310.094	HDL-C
rs17588356	4	151210677	G	T	-0.0102	0.0014	6.718e-13	61.9944	HDL-C
rs17615494	2	58950363	G	T	-0.0113	0.0014	1.439e-16	79.7763	HDL-C
rs1767141	1	23734350	C	A	-0.0222	0.0021	1.242e-25	129.355	HDL-C
rs17672352	10	114028480	C	T	-0.0241	0.0016	8.256e-53	274.487	HDL-C
rs17849502	1	183532580	G	T	-0.0192	0.0032	1.316e-09	45.3722	HDL-C
rs17849880	16	30999198	C	T	-0.0125	0.0022	8.052e-09	40.0067	HDL-C
rs1800961	20	43042364	C	T	-0.134	0.0036	1e-300	1617.25	HDL-C
rs1802539	8	103876183	G	A	0.0128	0.0016	7.647e-16	74.9426	HDL-C
rs1893492	12	50270855	T	G	-0.0097	0.0013	2.332e-13	64.8267	HDL-C
rs190091889	18	47226473	A	G	0.0529	0.0054	1.362e-22	119.558	HDL-C
rs192423204	11	116982041	A	T	0.0974	0.0061	4.694e-57	337.176	HDL-C
rs1936360	1	936111	T	C	0.0103	0.0014	6.967e-14	74.34	HDL-C
rs194059	5	56197416	A	G	-0.0087	0.0013	5.881e-11	57.1552	HDL-C
rs1955512	14	33175822	A	G	-0.0096	0.0013	3.334e-13	66.1096	HDL-C
rs2001911	3	125137292	G	T	0.0077	0.0013	2.089e-09	44.6731	HDL-C
rs2017199	19	7220414	G	A	0.011	0.0014	1.312e-14	72.7321	HDL-C
rs2035837	11	29200527	T	C	0.0129	0.0017	6.619e-15	70.314	HDL-C
rs2070294	2	31598485	T	C	0.0084	0.0014	1.117e-09	46.1084	HDL-C
rs2071887	22	38879010	T	A	-0.0113	0.0013	3.568e-18	89.8313	HDL-C
rs2076587	1	112280381	G	A	0.0085	0.0013	2.118e-10	49.9638	HDL-C
rs2077327	11	126322925	T	C	-0.0132	0.0013	1.259e-22	115.838	HDL-C
rs2125172	4	83906282	T	A	-0.0107	0.0014	6.654e-15	72.8809	HDL-C
rs2126606	12	89674799	T	C	-0.0107	0.0013	2.057e-15	80.2952	HDL-C
rs2131978	5	78613986	A	G	0.0084	0.0013	5.475e-11	51.8379	HDL-C
rs216195	17	2203167	T	G	0.0093	0.0013	1.314e-12	59.1927	HDL-C
rs2167750	4	89730074	C	T	-0.0192	0.0012	6.914e-55	282.735	HDL-C
rs2175766	4	76572191	C	A	-0.0098	0.0013	9.274e-15	72.3337	HDL-C
rs2185454	14	65870594	T	G	-0.01	0.0013	8.958e-14	66.0303	HDL-C
rs2229741	21	16340289	C	T	-0.008	0.0013	3.38e-10	47.7541	HDL-C
rs2249105	2	65287896	A	G	0.0153	0.0013	5.234e-33	165.513	HDL-C
rs2257028	17	74076642	A	G	-0.0074	0.0013	6.651e-09	41.417	HDL-C
rs2268840	3	185931174	T	C	0.0197	0.0016	3.32e-34	189.045	HDL-C
rs2305637	3	47045846	C	T	-0.0205	0.0017	1.919e-32	171.902	HDL-C
rs2306363	11	65405600	G	T	0.0196	0.0016	1.234e-35	183.12	HDL-C
rs2307111	5	75003678	T	C	0.0161	0.0013	1.325e-35	191.421	HDL-C
rs233099	1	85826194	T	C	0.0086	0.0013	3.192e-11	52.0975	HDL-C
rs235314	21	46271452	T	C	0.0186	0.0013	6.517e-49	257.678	HDL-C
rs2364482	12	6502131	T	G	0.012	0.0017	4.995e-13	63.6013	HDL-C
rs2372580	3	44049945	G	A	-0.0079	0.0014	1.511e-08	38.3291	HDL-C
rs2389763	7	17307847	C	T	0.0087	0.0013	4.031e-12	57.0784	HDL-C
rs2433204	15	57920703	A	G	0.0089	0.0012	1.077e-12	60.1598	HDL-C
rs2441110	5	57600551	C	T	-0.0088	0.0015	6.321e-09	41.7658	HDL-C
rs2479106	9	126525212	A	G	-0.009	0.0014	6.21e-11	52.6155	HDL-C
rs2494747	14	105258437	T	G	0.0268	0.0014	3.31e-87	520.351	HDL-C
rs2534600	7	38280224	C	A	-0.0118	0.0013	6.439e-20	102.147	HDL-C
rs2544645	5	72919127	C	G	-0.0132	0.0015	8.708e-20	98.8569	HDL-C
rs254559	5	134444982	C	A	-0.0104	0.0013	6.255e-16	77.9694	HDL-C
rs2551968	2	208536536	C	A	0.0077	0.0013	8.33e-10	43.8258	HDL-C
rs2586116	17	38505824	C	G	-0.0125	0.0016	5.816e-15	79.3578	HDL-C
rs26008	5	131008194	C	T	-0.0182	0.0023	2.888e-15	71.259	HDL-C
rs261333	15	58727279	T	C	-0.0519	0.0013	1e-300	2027.35	HDL-C
rs2625389	11	43611196	A	T	-0.007	0.0013	3.063e-08	35.602	HDL-C
rs2642438	1	220970028	G	A	-0.028	0.0014	2.903e-88	469.177	HDL-C
rs2654651	3	15781620	C	G	-0.0113	0.0014	1e-16	83.5159	HDL-C
rs267738	1	150940625	T	G	0.0226	0.0016	6.114e-44	233.536	HDL-C
rs2699812	7	26406471	T	G	-0.0119	0.0013	2.734e-20	103.966	HDL-C
rs2740480	9	107562557	A	G	-0.032	0.0014	8.35e-114	641.35	HDL-C
rs2800708	6	127437617	T	C	0.0185	0.0012	2.018e-51	262.815	HDL-C
rs2803619	10	113934384	C	G	0.0319	0.0014	3.07e-117	611.213	HDL-C
rs282178	1	26899687	C	A	0.0101	0.0017	5.613e-09	53.375	HDL-C
rs2823293	21	16846973	A	G	-0.009	0.0016	9.266e-09	46.2228	HDL-C
rs2832296	21	30741454	A	G	-0.0113	0.0013	1.512e-17	89.6961	HDL-C
rs28362673	6	32351510	G	A	-0.0476	0.0045	1.791e-26	147.575	HDL-C
rs2837999	21	42630531	G	A	0.0097	0.0014	1.585e-12	60.6763	HDL-C
rs2842611	6	86302034	A	G	-0.0087	0.0013	2.925e-12	58.4615	HDL-C
rs28481675	17	46320031	G	T	0.0177	0.002	7.552e-19	95.7735	HDL-C
rs28495745	5	179243798	T	C	-0.0086	0.0014	1.318e-09	43.7823	HDL-C
rs2854501	19	44060001	G	A	-0.0088	0.0015	4.658e-09	40.5256	HDL-C
rs28583584	17	17483297	G	A	-0.0248	0.0027	9.113e-21	105.577	HDL-C
rs28647337	1	230179337	T	C	-0.0129	0.002	6.186e-11	54.1026	HDL-C
rs2868426	3	150083221	C	A	-0.0096	0.0015	4.415e-10	47.1388	HDL-C
rs2892159	10	855061	G	A	0.0078	0.0013	5.269e-10	45.4929	HDL-C
rs2899297	22	38594668	A	G	0.0184	0.0013	1.819e-48	252.301	HDL-C
rs290794	7	130416394	G	A	-0.0109	0.0016	2.088e-12	58.6248	HDL-C
rs2910953	5	39533318	T	A	0.0096	0.0015	6.605e-11	51.0535	HDL-C
rs2914228	5	158007165	C	T	-0.0191	0.0014	9.954e-41	213.746	HDL-C
rs2925979	16	81534790	C	T	-0.0349	0.0013	2.04e-148	773.824	HDL-C
rs2928576	8	6600349	C	T	-0.0099	0.0013	2.083e-13	64.1415	HDL-C
rs2960578	18	21143739	G	T	-0.0133	0.0013	8.053e-26	135.7	HDL-C
rs2972145	2	227101309	C	T	0.0367	0.0013	9.12e-170	916.376	HDL-C
rs2980888	8	126507308	C	T	-0.04	0.0014	4.17e-187	1000.09	HDL-C
rs335519	18	29790889	A	G	0.0075	0.0013	6.217e-09	41.4078	HDL-C
rs34158262	11	58437534	C	T	0.0145	0.0023	5.651e-10	48.4344	HDL-C
rs34409228	7	1102674	C	T	0.028	0.002	2.432e-43	233.154	HDL-C
rs34511042	14	70816750	G	A	-0.0099	0.0013	7.674e-14	67.3472	HDL-C
rs34724718	6	56557822	T	C	-0.0096	0.0015	3.88e-10	47.2591	HDL-C
rs34931250	17	66879927	C	T	-0.0485	0.0029	9.461e-62	355.258	HDL-C
rs35283918	7	150331782	C	T	-0.0137	0.0016	1.458e-17	86.1085	HDL-C
rs35662434	4	69339933	A	G	0.0149	0.0016	3.945e-20	106.28	HDL-C
rs357409	7	138039643	T	C	0.0096	0.0013	1.186e-12	64.5741	HDL-C
rs36027158	17	519554	G	A	-0.0155	0.0017	2.085e-19	97.6143	HDL-C
rs36030784	2	178119204	A	C	-0.0085	0.0013	2.235e-10	48.7744	HDL-C
rs36137963	4	96150666	A	T	-0.0087	0.0013	2.721e-11	55.9922	HDL-C
rs36184164	6	43781092	T	G	-0.0147	0.0022	3.486e-11	56.8691	HDL-C
rs367070	19	54800500	A	G	0.0545	0.0015	1.95e-278	1656.67	HDL-C
rs3732356	3	119529113	T	G	0.0273	0.0023	1.316e-32	172.526	HDL-C
rs3739020	2	136602491	T	G	0.014	0.0015	1.501e-21	110.164	HDL-C
rs3739514	9	133783025	G	A	-0.0076	0.0013	9.676e-09	39.8479	HDL-C
rs3743340	15	23932467	A	G	-0.0093	0.0013	8.398e-13	64.0481	HDL-C
rs3745683	19	11348521	G	A	-0.0636	0.002	2.69e-216	1150.46	HDL-C
rs3747973	1	205677148	G	A	-0.0149	0.0013	7.662e-32	168.243	HDL-C
rs3755303	2	42590122	C	G	0.0091	0.0013	9.945e-12	55.4632	HDL-C
rs3758673	11	47278917	C	T	0.0388	0.0013	3.43e-190	1072.83	HDL-C
rs3768321	1	40035928	G	T	-0.0441	0.0017	2.51e-154	862.184	HDL-C
rs3768897	2	225338022	G	A	0.011	0.0017	1.944e-10	46.4467	HDL-C
rs3785100	16	67997920	T	C	0.07	0.0018	1e-300	1783.37	HDL-C
rs3789112	2	111714577	C	T	-0.0102	0.0014	1.051e-13	64.1599	HDL-C
rs3798488	6	100904105	G	C	0.0076	0.0014	4.246e-08	35.5839	HDL-C
rs3803800	17	7462969	G	A	-0.0158	0.0015	2.551e-27	143.479	HDL-C
rs3808460	8	116597635	C	T	-0.0325	0.0013	3.6e-140	767.239	HDL-C
rs3814883	16	29994922	C	T	-0.0123	0.0013	1.764e-21	113.346	HDL-C
rs3820897	2	3642361	C	T	0.0223	0.0016	3.473e-45	253.774	HDL-C
rs3859027	16	88551465	T	C	-0.0078	0.0013	1.996e-09	43.6726	HDL-C
rs3862948	1	205099959	C	A	-0.0127	0.0014	1.006e-18	92.1025	HDL-C
rs3900595	11	14313329	T	G	0.0174	0.0018	1.578e-21	105.995	HDL-C
rs3909465	5	39504658	A	G	0.0271	0.0029	1.194e-20	107.955	HDL-C
rs4077194	1	178533832	T	G	0.0183	0.0012	3.682e-50	259.147	HDL-C
rs4100654	9	107669241	T	C	-0.0914	0.0023	1e-300	2014.67	HDL-C
rs41272086	6	161008646	G	A	-0.057	0.0023	6.48e-141	771.055	HDL-C
rs4234591	3	185870457	T	A	-0.0129	0.0013	2.619e-22	112.244	HDL-C
rs4327020	15	39463672	T	C	0.0109	0.0016	3.213e-12	61.3656	HDL-C
rs4391043	4	124835370	A	T	-0.0087	0.0015	3.851e-09	41.0363	HDL-C
rs440150	11	2936657	A	G	-0.0228	0.0021	1.738e-26	137.931	HDL-C
rs4418728	10	94839724	G	T	0.0196	0.0013	7.989e-55	291.298	HDL-C
rs4442420	1	174168805	G	T	-0.0094	0.0013	1.002e-12	65.2813	HDL-C
rs4450871	4	4990298	A	G	0.011	0.0014	3.813e-15	85.3642	HDL-C
rs4459734	2	85547429	T	G	-0.0104	0.0013	6.353e-16	78.6242	HDL-C
rs4470442	3	123068024	G	A	-0.0094	0.0013	2.664e-13	65.2037	HDL-C
rs4502863	5	141543084	T	C	0.0105	0.0015	2.756e-12	60.2495	HDL-C
rs4517905	19	4027852	A	C	0.0224	0.0025	3.168e-19	94.949	HDL-C
rs45589431	9	32466277	C	T	0.0105	0.0019	4.391e-08	36.2348	HDL-C
rs459193	5	55806751	G	A	0.0259	0.0014	1.08e-78	408.876	HDL-C
rs4656984	1	161078909	C	T	-0.0105	0.0014	3.291e-14	75.4637	HDL-C
rs4675812	2	242395674	A	G	-0.0138	0.0013	4.236e-28	140.349	HDL-C
rs4702	15	91426560	A	G	-0.0077	0.0013	6.001e-09	41.574	HDL-C
rs4714902	6	46044237	A	C	0.0085	0.0014	2.727e-09	45.473	HDL-C
rs4783961	16	56994894	G	A	0.1032	0.0013	1e-300	7816.15	HDL-C
rs4788681	16	72974453	G	A	-0.0117	0.0017	1.398e-12	62.3259	HDL-C
rs4793426	17	70299817	A	C	-0.0076	0.0012	9.36e-10	42.7786	HDL-C
rs4805881	19	33896432	C	A	-0.018	0.0013	4.044e-43	224.111	HDL-C
rs4815086	20	21938530	A	C	0.008	0.0013	2.713e-10	47.3795	HDL-C
rs4823006	22	29451671	A	G	0.0073	0.0012	4.544e-09	39.6959	HDL-C
rs4841132	8	9183596	G	A	-0.0954	0.0021	1e-300	2323.57	HDL-C
rs4846913	1	230294715	A	C	-0.0483	0.0013	1e-300	1792.54	HDL-C
rs4851250	2	100729293	T	C	0.0135	0.0017	2.678e-16	78.4233	HDL-C
rs4862670	4	187145423	T	A	-0.0109	0.0019	1.936e-08	36.5152	HDL-C
rs4865796	5	53272664	A	G	0.0128	0.0014	5.859e-21	102.333	HDL-C
rs4867646	5	170580152	C	T	0.0107	0.0014	2.866e-14	70.8967	HDL-C
rs4934934	10	33634901	A	G	-0.0236	0.0021	8.294e-30	149.624	HDL-C
rs4946954	6	109639656	C	T	-0.0161	0.0013	4.499e-35	179.733	HDL-C
rs4947249	6	31302029	A	G	-0.0178	0.0014	1.599e-39	222.252	HDL-C
rs4965431	15	99269147	A	G	-0.0085	0.0013	5.248e-11	54.4243	HDL-C
rs515939	11	57432629	G	A	-0.0079	0.0014	1.836e-08	40.6177	HDL-C
rs548824	9	14088789	T	C	0.0121	0.0017	4.034e-12	57.6334	HDL-C
rs55707100	15	43820717	C	T	-0.1023	0.0042	6.2e-133	712.844	HDL-C
rs55747707	7	73037366	G	A	0.0372	0.0016	4.48e-117	633.956	HDL-C
rs55775305	1	2975119	C	G	-0.0129	0.0018	1.496e-12	62.4395	HDL-C
rs558003	13	51172963	G	A	0.0161	0.0021	4.798e-15	74.2186	HDL-C
rs55888929	6	139301177	C	T	0.0141	0.0017	3.673e-16	81.432	HDL-C
rs558971	1	234853406	G	A	-0.0158	0.0013	1.997e-35	188.516	HDL-C
rs56127833	19	48146967	G	A	-0.0158	0.0019	1.151e-17	83.9833	HDL-C
rs56332871	15	96714816	C	A	0.0118	0.0014	6.738e-18	86.9718	HDL-C
rs56848735	12	6663388	C	T	-0.017	0.0016	2.951e-26	146.083	HDL-C
rs56945014	19	52436172	A	G	-0.0118	0.0014	2.112e-16	78.2073	HDL-C
rs57146589	7	73936066	C	T	-0.0086	0.0016	3.69e-08	37.2029	HDL-C
rs57605178	8	60587315	C	A	0.0104	0.0015	4.256e-12	58.5606	HDL-C
rs58113034	1	198469493	A	C	-0.0149	0.0024	4.842e-10	48.4038	HDL-C
rs58301047	8	144296480	G	C	0.0256	0.0016	1.576e-60	323.422	HDL-C
rs59347135	8	19750044	C	G	-0.0704	0.0029	5.3e-130	772.975	HDL-C
rs59515242	16	56945049	C	A	-0.0775	0.0016	1e-300	2849.02	HDL-C
rs60033497	6	107444903	G	C	0.0094	0.0014	3.63e-11	54.3683	HDL-C
rs600626	11	75455309	A	G	-0.0288	0.0016	2.106e-76	393.618	HDL-C
rs60570301	19	18597196	G	A	0.0146	0.002	3.245e-13	67.9107	HDL-C
rs60775983	5	124204071	A	G	0.0098	0.0017	1.404e-08	42.005	HDL-C
rs60776446	8	93210091	G	A	0.0086	0.0013	1.138e-10	50.7395	HDL-C
rs6078	15	58833993	G	A	0.0351	0.0032	1.097e-27	157.555	HDL-C
rs6082	15	58837957	A	G	0.0206	0.0021	4.182e-22	123.477	HDL-C
rs60938452	12	124531880	G	T	0.032	0.002	8.952e-58	306.578	HDL-C
rs6119539	20	30167256	G	T	0.0141	0.0017	4.285e-16	88.763	HDL-C
rs6119625	20	34160455	A	G	-0.0102	0.0017	3.277e-09	40.1531	HDL-C
rs61484463	2	111929881	T	C	-0.0142	0.0025	1.836e-08	37.6667	HDL-C
rs61772595	1	56983585	G	A	-0.0151	0.002	3.837e-14	68.581	HDL-C
rs62036658	16	28850371	T	G	-0.0091	0.0013	1.013e-11	58.0209	HDL-C
rs62037266	16	57068931	C	A	0.033	0.0022	1.283e-52	272.467	HDL-C
rs62072392	17	3910125	A	G	-0.0114	0.0017	6.598e-12	56.7273	HDL-C
rs62117487	19	8424060	A	G	0.0373	0.0025	1.209e-50	292.343	HDL-C
rs62194921	20	6712689	C	T	0.0173	0.0027	1.868e-10	50.7785	HDL-C
rs62238179	22	41721344	C	A	0.0148	0.0025	5.667e-09	43.5729	HDL-C
rs62247166	3	71532738	C	T	0.0088	0.0013	6.101e-12	57.4683	HDL-C
rs62328321	4	143319721	T	C	-0.0089	0.0013	4.087e-12	57.6897	HDL-C
rs62329754	4	105827355	G	A	-0.0128	0.0022	6.208e-09	40.3231	HDL-C
rs62492368	7	150537635	G	A	-0.0155	0.0013	3.613e-32	168.135	HDL-C
rs62543565	9	16901067	A	C	-0.0091	0.0013	1.169e-12	60.956	HDL-C
rs62544382	9	33109996	T	G	-0.009	0.0013	3.259e-12	61.1454	HDL-C
rs635634	9	136155000	C	T	0.0151	0.0016	2.544e-21	102.267	HDL-C
rs635703	18	2979489	A	T	0.0108	0.0014	6.718e-15	73.0116	HDL-C
rs6416930	17	55306582	T	C	-0.0074	0.0013	5.934e-09	41.5051	HDL-C
rs6460894	7	12247330	T	C	-0.0091	0.0013	8.251e-12	55.4364	HDL-C
rs6486780	12	122318762	G	A	0.0083	0.0013	4.616e-10	47.8038	HDL-C
rs649124	11	110032109	T	C	0.0139	0.0014	1.167e-22	112.716	HDL-C
rs6501210	17	76419076	G	T	-0.0109	0.0015	1.226e-13	69.2008	HDL-C
rs650194	1	71414863	G	A	-0.0113	0.0013	1.615e-17	87.0626	HDL-C
rs6506032	18	287534	G	A	0.0176	0.0022	6.64e-16	77.5055	HDL-C
rs6567160	18	57829135	T	C	-0.0188	0.0015	3.106e-37	191.122	HDL-C
rs6601302	8	9239458	G	T	0.0136	0.0015	1.13e-20	102.978	HDL-C
rs6601924	10	5247302	C	T	-0.0139	0.0017	1.328e-15	75.2853	HDL-C
rs662799	11	116663707	A	G	-0.1079	0.0021	1e-300	2978.91	HDL-C
rs66851469	15	83479349	C	T	-0.0077	0.0012	2.433e-10	45.8447	HDL-C
rs669929	6	153464506	C	T	0.0124	0.0012	1.144e-23	119.037	HDL-C
rs6710091	2	239597	C	G	0.0154	0.0013	4.843e-31	161.303	HDL-C
rs6715269	2	146346812	C	T	-0.0087	0.0013	7.815e-12	54.618	HDL-C
rs67261871	3	156797941	T	C	0.0205	0.0013	1.791e-59	303.62	HDL-C
rs676210	2	21231524	G	A	0.0569	0.0015	1e-300	1821.53	HDL-C
rs6762415	3	133478557	G	T	0.0085	0.0012	7.989e-12	55.268	HDL-C
rs676387	17	40706273	C	A	-0.0134	0.0014	4.961e-23	113.53	HDL-C
rs6772271	3	196193763	T	C	-0.0099	0.0014	4.665e-12	63.8111	HDL-C
rs6790951	3	160025287	C	T	-0.0077	0.0013	1.93e-09	44.4502	HDL-C
rs6857	19	45392254	C	T	-0.0676	0.0017	1e-300	1871.26	HDL-C
rs686030	9	15304782	A	C	-0.0485	0.0019	3.34e-150	793.659	HDL-C
rs687339	3	135932359	T	C	0.0244	0.0015	3.47e-58	305.693	HDL-C
rs6943567	7	134939047	C	T	-0.0073	0.0013	3.221e-08	36.3745	HDL-C
rs6968945	7	46640900	T	C	0.0078	0.0013	1.576e-09	44.7476	HDL-C
rs6989838	8	128129372	T	C	-0.0149	0.0024	9.475e-10	48.8765	HDL-C
rs6992709	8	82414063	G	A	0.0114	0.0019	9.139e-10	45.6063	HDL-C
rs703846	12	57462647	C	A	-0.0181	0.0031	5.971e-09	41.7401	HDL-C
rs703982	10	80942721	A	G	0.0103	0.0013	9.441e-16	75.7134	HDL-C
rs704364	3	63874734	G	A	0.0075	0.0013	1.365e-08	38.2598	HDL-C
rs705379	7	94953895	G	A	-0.0091	0.0013	8.532e-13	62.6572	HDL-C
rs7071036	10	122930568	T	C	0.0307	0.0027	2.24e-30	170.562	HDL-C
rs7075988	10	74639217	A	G	-0.016	0.0023	2.837e-12	65.571	HDL-C
rs7093153	10	17706460	C	T	-0.0103	0.0018	1.845e-08	37.6249	HDL-C
rs7107356	11	47676170	A	G	0.0103	0.0012	1.961e-16	81.7978	HDL-C
rs7141800	14	89804507	C	T	-0.0144	0.0015	1.366e-20	110.623	HDL-C
rs7147511	14	100794818	C	T	-0.0098	0.0014	8.612e-13	70.2918	HDL-C
rs7156191	14	103297847	G	C	-0.0141	0.0015	8.388e-20	98.8338	HDL-C
rs7159513	14	29856951	G	A	-0.0113	0.0018	1.609e-10	53.1104	HDL-C
rs71603401	4	18034463	A	G	-0.0143	0.0019	7.439e-14	67.4663	HDL-C
rs7166273	15	70173964	T	C	0.029	0.0036	1.393e-15	78.1554	HDL-C
rs7170463	15	41888918	A	G	0.0132	0.0014	4.176e-21	111.508	HDL-C
rs7171864	15	73227249	A	G	0.0073	0.0013	2.406e-08	36.7476	HDL-C
rs72647336	8	126445055	G	A	-0.0501	0.0033	4.804e-51	322.735	HDL-C
rs72771232	5	82857040	T	C	0.019	0.0026	1.49e-13	67.9266	HDL-C
rs72773105	16	57028758	A	G	-0.0492	0.0052	3.594e-21	109.421	HDL-C
rs72789622	10	20242442	A	G	0.0095	0.0017	1.726e-08	39.1587	HDL-C
rs72801474	5	132444128	G	A	0.0255	0.0024	3.011e-27	149.43	HDL-C
rs72801781	10	52235533	T	G	0.009	0.0015	3.337e-09	41.6172	HDL-C
rs72836561	17	41926126	C	T	-0.1874	0.004	1e-300	2764.42	HDL-C
rs72844048	11	3105622	G	A	-0.041	0.0058	1.632e-12	77.3438	HDL-C
rs72847264	6	31527468	A	G	0.0211	0.0036	6.306e-09	38.908	HDL-C
rs7284873	22	30914473	G	T	-0.0168	0.0016	1.825e-27	140.834	HDL-C
rs7297175	12	56473808	C	T	0.0103	0.0013	2.681e-16	78.5626	HDL-C
rs7309447	12	101868843	A	C	-0.0105	0.0013	3.452e-15	75.4887	HDL-C
rs73148324	3	24304677	C	G	-0.0175	0.0019	3.109e-20	100.079	HDL-C
rs7320982	13	92019926	T	C	-0.0089	0.0015	5.173e-09	41.7395	HDL-C
rs73243877	4	26047616	A	G	-0.0208	0.0018	2.801e-31	159.217	HDL-C
rs734854	15	74281848	C	T	0.0072	0.0013	1.63e-08	36.826	HDL-C
rs73607786	8	19742699	G	A	0.0472	0.0039	2.069e-33	189.665	HDL-C
rs73667498	8	19941877	G	T	0.0324	0.0027	2.232e-32	172.98	HDL-C
rs73702633	7	74288780	G	A	-0.0212	0.0028	6.409e-14	86.9594	HDL-C
rs7404696	16	1012393	T	C	0.0117	0.0014	1.869e-17	88.3182	HDL-C
rs74444445	8	19852491	T	C	-0.0787	0.0048	5.752e-61	353.384	HDL-C
rs74625348	18	60846430	G	C	0.0111	0.0015	1.314e-13	67.0712	HDL-C
rs7488780	12	20579392	G	C	0.0133	0.0016	1.093e-16	83.1973	HDL-C
rs74922336	16	68902991	T	G	-0.0307	0.0024	2.812e-36	182.985	HDL-C
rs749625	21	46913300	G	A	-0.0174	0.0016	8.002e-27	137.022	HDL-C
rs75246752	1	145630111	G	C	0.0625	0.0076	1.25e-16	108.97	HDL-C
rs75265117	2	165518799	C	G	0.0427	0.002	6.68e-105	572.613	HDL-C
rs75460349	1	27180088	A	C	-0.0856	0.0044	4.333e-84	447.832	HDL-C
rs7551152	1	28349144	T	C	-0.0113	0.0014	1.238e-16	79.2694	HDL-C
rs7570007	2	70198870	C	A	-0.0078	0.0014	2.84e-08	42.2152	HDL-C
rs7581601	2	203497786	A	C	-0.0179	0.0014	1.409e-36	195.078	HDL-C
rs7596408	2	153473435	G	A	-0.0078	0.0013	2.255e-09	42.4689	HDL-C
rs76020313	7	106877468	A	G	0.0138	0.0015	6.151e-19	95.6486	HDL-C
rs7605145	2	165709517	C	A	0.0098	0.0015	7.515e-11	49.2937	HDL-C
rs7622114	3	36960660	A	C	-0.0126	0.0013	1.609e-23	117.081	HDL-C
rs76226649	9	93964150	G	A	-0.0137	0.0021	1.177e-10	47.948	HDL-C
rs76428106	13	28604007	T	C	-0.0597	0.0067	6.043e-19	122.268	HDL-C
rs765789	4	103560745	A	T	-0.0094	0.0016	2.387e-09	42.9173	HDL-C
rs7660368	4	148987972	C	T	0.0082	0.0013	2.574e-10	48.7584	HDL-C
rs7676961	4	39684217	T	C	0.0091	0.0013	4.553e-13	63.5633	HDL-C
rs76962725	1	224427133	G	A	-0.0249	0.0036	2.66e-12	59.1508	HDL-C
rs77150190	8	19826302	G	C	0.1491	0.002	1e-300	6281.55	HDL-C
rs7725218	5	1282414	G	A	-0.0093	0.0014	4.68e-12	56.4417	HDL-C
rs7732603	5	158614357	A	C	0.0102	0.0014	5.007e-14	70.2015	HDL-C
rs77516617	15	59058720	G	A	-0.0346	0.0036	5.337e-22	136.775	HDL-C
rs77617917	20	44563217	G	A	-0.0577	0.0025	2.98e-116	635.328	HDL-C
rs77768155	18	36516976	A	G	0.0114	0.0021	3.211e-08	36.866	HDL-C
rs7786584	7	69008238	G	T	-0.0076	0.0013	6.295e-09	40.116	HDL-C
rs78058190	2	219699999	G	A	-0.0804	0.0035	3.81e-115	906.816	HDL-C
rs78100619	16	56040124	A	C	0.0567	0.0058	9.927e-23	127.722	HDL-C
rs781658	4	57779567	G	A	-0.009	0.0015	2.219e-09	41.9072	HDL-C
rs78523677	5	176551103	C	A	0.0163	0.0017	1.986e-22	118.671	HDL-C
rs79009839	14	105304385	G	C	-0.0114	0.0016	6.744e-13	68.4747	HDL-C
rs7924036	10	65191645	T	G	-0.0108	0.0013	6.928e-18	89.6002	HDL-C
rs79287178	3	172294500	G	A	-0.0249	0.0041	1.753e-09	47.5732	HDL-C
rs7942486	11	13288698	T	G	0.0079	0.0012	1.866e-10	48.1027	HDL-C
rs7956788	12	109960962	C	T	-0.0287	0.0012	5.57e-118	634.963	HDL-C
rs79592932	5	144592490	C	A	-0.0083	0.0014	9.354e-09	41.0622	HDL-C
rs79634051	11	14561945	G	C	0.0475	0.0046	2.342e-25	151.809	HDL-C
rs7964492	12	57823585	A	C	0.0277	0.0015	1.718e-76	410.093	HDL-C
rs7970759	12	67800682	G	A	-0.008	0.0013	2.061e-10	48.3995	HDL-C
rs7986351	13	28693910	A	G	-0.0098	0.0017	4.77e-09	41.9743	HDL-C
rs79869125	2	176422238	G	T	0.0122	0.0022	1.695e-08	38.5017	HDL-C
rs79949326	7	6461310	C	T	0.0273	0.0014	2.072e-79	420.98	HDL-C
rs800658	12	69912107	G	C	-0.0098	0.0013	5.971e-14	67.4792	HDL-C
rs8016982	14	81707057	T	C	0.01	0.0013	2.872e-15	72.4885	HDL-C
rs8028785	15	43130646	T	C	0.0108	0.0016	1.463e-11	55.818	HDL-C
rs8071463	17	65938655	A	G	-0.0141	0.0015	5.972e-22	120.218	HDL-C
rs8094850	18	47222308	C	A	-0.023	0.002	4.996e-32	198.201	HDL-C
rs8126001	20	62711459	C	T	0.0125	0.0013	1.343e-20	99.1717	HDL-C
rs819435	7	80224372	T	G	0.0113	0.0012	1.246e-19	98.3422	HDL-C
rs838886	12	125264287	G	T	0.0327	0.0013	4.56e-130	739.252	HDL-C
rs876039	7	50308811	G	C	0.0165	0.0013	1.987e-34	175.052	HDL-C
rs896263	16	85927519	C	G	0.0111	0.0015	1.12e-13	69.5385	HDL-C
rs906866	2	30478185	T	C	-0.0082	0.0012	5.182e-11	51.5337	HDL-C
rs910369	14	92530282	C	A	0.0091	0.0014	6.702e-11	49.5622	HDL-C
rs9293683	5	75700310	T	C	-0.0106	0.0014	7.52e-14	70.5598	HDL-C
rs9296128	6	34745682	G	A	-0.0263	0.0013	2.208e-88	478.779	HDL-C
rs9347737	6	163740322	A	G	-0.0111	0.0013	2.37e-17	92.6296	HDL-C
rs9352237	6	76399539	T	G	0.0078	0.0013	6.113e-10	44.7474	HDL-C
rs9374588	6	116311701	G	A	0.0135	0.0013	7.286e-25	127.767	HDL-C
rs9401593	6	98549801	A	C	0.0095	0.0013	3.624e-14	68.5934	HDL-C
rs9425332	1	172448251	T	G	-0.0092	0.0014	1.785e-10	48.7162	HDL-C
rs9483788	6	135435501	T	C	-0.0091	0.0015	3.624e-10	45.984	HDL-C
rs9507895	13	28018237	G	C	0.0097	0.0015	2.12e-11	54.3182	HDL-C
rs9554477	13	99160379	C	T	-0.0083	0.0013	2.706e-10	46.4582	HDL-C
rs9593484	13	81387579	C	T	0.0109	0.0018	6.317e-10	45.6173	HDL-C
rs9604045	13	113927208	G	T	0.0163	0.0017	1.828e-22	147.575	HDL-C
rs9662595	1	1833878	C	T	-0.0086	0.0013	2.162e-11	55.1494	HDL-C
rs971572	1	184068508	C	A	-0.008	0.0013	6.888e-10	44.9701	HDL-C
rs9838703	3	107427969	C	T	-0.0074	0.0013	1.502e-08	40.8631	HDL-C
rs989326	2	230020848	G	A	-0.0097	0.0013	1.93e-13	63.2822	HDL-C
rs9929577	16	56836108	T	C	0.0398	0.0012	1.78e-225	1199.91	HDL-C
rs9996465	4	2259457	A	G	0.012	0.0017	5.352e-13	65.2619	HDL-C
rs9998251	4	87999055	G	A	0.0153	0.0013	7.629e-33	167.285	HDL-C
rs10025454	4	39486969	T	A	-0.0096	0.0015	4.231e-10	46.4894	nonHDL-C
rs10026790	4	100484543	G	A	-0.0149	0.0018	1.799e-17	87.1498	nonHDL-C
rs10076475	5	156422231	A	G	-0.0111	0.0015	3.409e-13	65.2556	nonHDL-C
rs10096633	8	19830921	C	T	-0.0542	0.0022	4.05e-129	705.597	nonHDL-C
rs10128711	11	18632984	C	T	-0.0205	0.0016	7.664e-37	201.278	nonHDL-C
rs10141892	14	35184323	C	T	-0.0097	0.0015	1.831e-10	49.8206	nonHDL-C
rs10164853	2	158481992	A	G	-0.0301	0.0026	1.4e-31	176.846	nonHDL-C
rs10184004	2	165508389	C	T	-0.0191	0.0016	1.104e-34	192.961	nonHDL-C
rs10279638	7	155024830	G	A	0.0213	0.0025	1.509e-17	97.4437	nonHDL-C
rs10406338	19	45326217	T	C	0.0735	0.0016	1e-300	2592.34	nonHDL-C
rs10431155	11	78121978	T	C	-0.0106	0.0019	1.95e-08	39.313	nonHDL-C
rs10455872	6	161010118	A	G	0.1049	0.0032	3.27e-236	1378.73	nonHDL-C
rs10456852	6	106356046	C	T	-0.0202	0.0024	6.988e-17	90.2445	nonHDL-C
rs10753556	1	23732762	G	A	-0.013	0.002	1.129e-10	54.6716	nonHDL-C
rs1077835	15	58723426	A	G	0.0248	0.0017	3.844e-47	254.669	nonHDL-C
rs10787429	10	113949664	C	T	0.0178	0.0017	1.13e-25	134.223	nonHDL-C
rs10843390	12	29496991	C	T	-0.0137	0.0016	6.809e-18	89.7633	nonHDL-C
rs10910476	1	234734956	T	C	-0.0117	0.0015	1.571e-14	75.4574	nonHDL-C
rs10955258	8	102593321	C	T	-0.0095	0.0017	3.035e-08	37.1207	nonHDL-C
rs11038993	11	46810916	C	A	0.01	0.0015	8.371e-11	53.9092	nonHDL-C
rs11055968	12	14565732	G	A	-0.0085	0.0015	1.683e-08	38.8374	nonHDL-C
rs11057397	12	124419728	C	T	-0.0164	0.0016	1.601e-24	127.327	nonHDL-C
rs11057841	12	125316743	C	T	0.0236	0.0021	8.728e-30	153.97	nonHDL-C
rs11079816	17	46287987	G	A	0.011	0.002	3.058e-08	37.6757	nonHDL-C
rs11081591	18	77880802	A	G	0.0146	0.0021	3.529e-12	55.4019	nonHDL-C
rs11105292	12	89840353	G	C	0.0107	0.0016	3.495e-11	54.8673	nonHDL-C
rs11125502	2	24439917	T	C	0.0104	0.0017	9.056e-10	45.8777	nonHDL-C
rs11159104	14	75293374	A	G	-0.0108	0.0015	1.126e-12	62.4707	nonHDL-C
rs11164605	1	92946479	A	G	-0.0234	0.002	1.81e-32	179.558	nonHDL-C
rs11170315	12	53267650	C	A	-0.0091	0.0015	1.239e-09	43.7317	nonHDL-C
rs112170089	6	160502019	G	A	0.0517	0.0066	3.136e-15	90.0249	nonHDL-C
rs1122291	7	41748508	C	T	0.013	0.0017	5.655e-14	68.3856	nonHDL-C
rs11226106	11	103862934	G	T	-0.0129	0.0021	4.423e-10	47.1527	nonHDL-C
rs11239544	10	46007533	C	T	0.0132	0.0019	2.56e-12	60.9187	nonHDL-C
rs11246279	11	707297	C	A	0.0089	0.0015	3.386e-09	43.2236	nonHDL-C
rs112937354	19	41280801	G	A	-0.0249	0.0038	6.053e-11	53.7387	nonHDL-C
rs113251986	6	11842824	G	A	-0.0241	0.003	3.481e-16	82.3517	nonHDL-C
rs113313551	2	101662338	C	G	-0.0142	0.0022	1.795e-10	49.7397	nonHDL-C
rs1134030	8	145051484	C	T	0.0228	0.0016	5.305e-45	252.735	nonHDL-C
rs113739713	11	118420101	A	G	0.0158	0.002	1.716e-15	80.3687	nonHDL-C
rs114165349	1	27021913	G	C	0.0972	0.0052	2.209e-78	428.834	nonHDL-C
rs11466805	5	156915133	G	A	0.0196	0.0033	2.485e-09	41.93	nonHDL-C
rs114863007	6	34729158	G	A	-0.0234	0.0027	3.599e-18	93.0828	nonHDL-C
rs115771255	3	132119691	A	T	-0.0331	0.0027	3.181e-34	190.216	nonHDL-C
rs11586695	1	45820164	G	A	-0.017	0.0027	4.806e-10	47.1972	nonHDL-C
rs11589479	1	155033308	G	A	-0.0163	0.0022	7.015e-14	69.9423	nonHDL-C
rs11601507	11	5701074	C	A	0.0413	0.0034	1.915e-34	179.313	nonHDL-C
rs116056646	1	109938536	A	G	0.0273	0.0047	8.684e-09	48.9616	nonHDL-C
rs116363925	1	109926599	G	T	0.0266	0.0035	2.731e-14	79.282	nonHDL-C
rs11641811	16	71635836	A	C	-0.0164	0.0015	2.469e-27	147.031	nonHDL-C
rs116692022	4	155448758	A	G	0.0574	0.0072	1.499e-15	87.4766	nonHDL-C
rs11704195	22	46722075	T	C	0.0249	0.0038	3.536e-11	54.8896	nonHDL-C
rs11711206	3	170732945	A	G	0.0184	0.0026	7.613e-13	61.9482	nonHDL-C
rs117275341	6	160898907	G	T	-0.0626	0.0084	1.011e-13	76.1732	nonHDL-C
rs117320666	19	33846116	C	T	-0.026	0.0044	5.135e-09	40.787	nonHDL-C
rs117733303	6	160922870	A	G	0.0663	0.0046	5.758e-48	261.592	nonHDL-C
rs11789603	9	107647019	C	T	0.028	0.0025	2.689e-30	154.454	nonHDL-C
rs1182199	7	2862542	C	A	0.0088	0.0016	3.936e-08	36.2203	nonHDL-C
rs11846741	14	64238580	A	G	0.0214	0.0029	1.212e-13	67.4414	nonHDL-C
rs11911615	21	37553132	T	G	-0.0097	0.0016	4.432e-10	45.986	nonHDL-C
rs11980656	7	155092205	G	T	-0.01	0.0017	3.166e-09	45.3908	nonHDL-C
rs11987707	8	126265982	C	T	-0.0214	0.0037	8.715e-09	39.4204	nonHDL-C
rs12016920	13	114639025	T	C	-0.0198	0.0021	6.891e-22	118.91	nonHDL-C
rs12034436	1	183114797	G	A	-0.0113	0.0015	5.627e-14	69.6134	nonHDL-C
rs12055389	6	161091952	C	T	-0.0265	0.0028	1.037e-20	110.441	nonHDL-C
rs12106385	21	16586682	T	A	-0.0344	0.0052	4.067e-11	55.9081	nonHDL-C
rs12208357	6	160543148	C	T	0.0727	0.0031	3.91e-118	639.443	nonHDL-C
rs12271225	11	5690544	A	T	0.0138	0.0021	2.858e-11	52.3437	nonHDL-C
rs1229498	7	81568750	G	T	0.0104	0.0017	8.948e-10	46.6206	nonHDL-C
rs12313762	12	57692470	C	T	-0.0226	0.0018	7.587e-36	195.338	nonHDL-C
rs12345530	9	34003782	G	A	0.0114	0.0019	4.104e-09	41.649	nonHDL-C
rs12414509	10	63822178	A	G	0.0143	0.0025	6.17e-09	43.0307	nonHDL-C
rs12445804	16	11706100	G	A	0.0304	0.0026	3.93e-32	197.112	nonHDL-C
rs12452647	17	76378917	G	A	-0.014	0.002	4.569e-12	60.851	nonHDL-C
rs1250258	2	216300185	T	C	-0.0176	0.0017	2.468e-24	127.66	nonHDL-C
rs12508837	4	129043204	G	C	-0.0091	0.0016	4.769e-09	42.1459	nonHDL-C
rs12533280	7	36171953	C	T	0.0185	0.0018	5.869e-24	119.804	nonHDL-C
rs12538001	7	158511941	C	T	0.009	0.0016	1.97e-08	38.6895	nonHDL-C
rs12588332	14	70813311	C	T	-0.0214	0.0021	2.325e-23	119.999	nonHDL-C
rs12592508	15	49672888	T	A	-0.0124	0.0016	2.679e-14	74.1031	nonHDL-C
rs1260326	2	27730940	C	T	0.0591	0.0015	1e-300	1802.3	nonHDL-C
rs12641113	4	106086302	C	T	0.0097	0.0017	2.171e-08	39.7836	nonHDL-C
rs12743874	1	154257188	A	T	-0.0111	0.0017	3.251e-11	56.0004	nonHDL-C
rs12746961	1	109800321	C	T	-0.1155	0.0028	1e-300	2190.94	nonHDL-C
rs12963741	18	55322011	C	T	0.0164	0.0024	8.166e-12	58.288	nonHDL-C
rs12980022	19	56910989	T	C	-0.0115	0.0018	4.837e-10	48.7445	nonHDL-C
rs13011344	2	144186545	T	G	0.0095	0.0017	2.905e-08	37.8412	nonHDL-C
rs13059206	3	12500266	T	G	-0.0102	0.0016	9.018e-11	53.6346	nonHDL-C
rs13108218	4	3443931	G	A	0.0262	0.0015	1.068e-64	358.404	nonHDL-C
rs13153174	5	139579421	C	G	-0.0126	0.0018	1.438e-12	59.7923	nonHDL-C
rs13161656	5	141916867	T	C	0.0187	0.0025	6.78e-14	69.5299	nonHDL-C
rs13173241	5	55861359	G	A	0.0237	0.0019	6.339e-37	191.887	nonHDL-C
rs13195357	6	53510917	G	A	0.0125	0.0016	3.574e-15	75.3642	nonHDL-C
rs13228906	7	130441884	G	A	-0.0156	0.0015	7.025e-26	133.439	nonHDL-C
rs13255048	8	18276640	G	A	0.0282	0.002	3.497e-46	258.55	nonHDL-C
rs13379043	14	74250126	T	C	-0.0172	0.0017	7.301e-24	127.572	nonHDL-C
rs1375131	2	135954797	T	C	0.0165	0.002	2.586e-16	106.813	nonHDL-C
rs138335	22	41227086	G	C	0.0127	0.0016	1.773e-15	80.2952	nonHDL-C
rs138751626	15	57154952	A	T	0.0313	0.0028	2.454e-29	158.373	nonHDL-C
rs138783617	17	67354446	A	G	-0.0458	0.0083	3.425e-08	40.3322	nonHDL-C
rs139974673	15	44027885	T	C	0.0404	0.0051	2.195e-15	78.8956	nonHDL-C
rs140490	22	21921686	G	T	-0.013	0.0018	5.28e-13	67.8134	nonHDL-C
rs141778417	19	10795892	C	T	0.0486	0.008	1.277e-09	47.1398	nonHDL-C
rs141783576	6	127439897	G	C	0.039	0.0035	6.875e-29	176.743	nonHDL-C
rs1434282	1	199010721	T	C	-0.01	0.0017	1.502e-09	43.6332	nonHDL-C
rs145099458	7	73004315	C	T	-0.0248	0.0043	5.766e-09	48.7915	nonHDL-C
rs146534110	6	160578069	G	T	0.0725	0.0075	5.061e-22	116.396	nonHDL-C
rs146837680	17	4976333	C	T	-0.0475	0.0059	7.126e-16	77.2648	nonHDL-C
rs1468615	7	87074964	T	C	-0.0128	0.0019	1.818e-11	54.2542	nonHDL-C
rs147540853	19	11248104	G	A	-0.091	0.0035	2.58e-149	820.242	nonHDL-C
rs1477034	2	64923808	T	C	-0.0131	0.0017	7.277e-15	74.5821	nonHDL-C
rs148468347	3	132461923	A	G	-0.0299	0.0041	2.995e-13	73.9632	nonHDL-C
rs1497406	1	16505320	G	A	-0.015	0.0015	6.989e-23	120.489	nonHDL-C
rs1515563	12	92819139	C	A	-0.0089	0.0015	2.588e-09	42.9329	nonHDL-C
rs1531022	4	69532128	G	A	0.0178	0.0017	3.775e-26	161.785	nonHDL-C
rs1532085	15	58683366	G	A	0.0163	0.0015	4.121e-27	138.555	nonHDL-C
rs1551891	19	45231821	G	A	-0.1036	0.0026	1e-300	1972.09	nonHDL-C
rs1561139	16	56852822	G	T	-0.0087	0.0015	3.766e-09	41.5235	nonHDL-C
rs1569750	20	47603241	A	G	0.0132	0.0017	2.396e-15	77.6167	nonHDL-C
rs1571791	9	78729213	C	T	0.0134	0.0015	2.424e-18	90.8116	nonHDL-C
rs1672867	16	57071114	G	A	0.0377	0.0066	1.09e-08	44.9813	nonHDL-C
rs1689801	1	182165484	G	A	0.0145	0.0016	2.16e-20	102.105	nonHDL-C
rs17050272	2	121306440	G	A	-0.0228	0.0016	2.223e-47	263.546	nonHDL-C
rs17083112	4	54453676	T	C	-0.0126	0.0021	1.983e-09	43.3444	nonHDL-C
rs17133537	7	44657740	T	C	0.0143	0.0015	6.579e-22	111.511	nonHDL-C
rs17185536	6	100620931	C	T	-0.0218	0.0019	7.713e-32	174.738	nonHDL-C
rs17447487	13	41495245	C	T	-0.0185	0.0029	1.384e-10	52.2844	nonHDL-C
rs174564	11	61588305	A	G	-0.0335	0.0016	1.09e-100	559.959	nonHDL-C
rs17476364	10	71094504	T	C	-0.0257	0.0027	1.016e-21	115.497	nonHDL-C
rs17580	14	94847262	T	A	0.044	0.0043	5.841e-25	141.254	nonHDL-C
rs17776811	14	90066451	C	A	0.0092	0.0016	4.237e-09	45.2711	nonHDL-C
rs17806566	17	7352163	T	C	0.0236	0.0036	4.934e-11	53.8248	nonHDL-C
rs1800961	20	43042364	C	T	-0.0527	0.0042	1.915e-35	189.296	nonHDL-C
rs182630755	8	28976920	G	A	0.0304	0.0046	5.849e-11	52.3935	nonHDL-C
rs185263492	2	43996767	T	A	0.0273	0.0022	2.549e-36	196.761	nonHDL-C
rs1883711	20	39179822	G	C	0.1355	0.0046	3.27e-190	1200.42	nonHDL-C
rs189671	2	62959308	T	A	-0.023	0.0016	5.469e-48	255.143	nonHDL-C
rs190564032	19	45521166	G	A	0.0782	0.01	4.407e-15	97.5555	nonHDL-C
rs193082	1	174694577	G	A	0.0125	0.0018	4.526e-12	62.8586	nonHDL-C
rs1992172	2	109093836	A	G	0.019	0.0019	5.913e-24	124.483	nonHDL-C
rs2009382	8	116633906	T	C	0.0103	0.0016	3.074e-11	54.3855	nonHDL-C
rs203273	4	40418670	T	C	-0.0097	0.0015	2.831e-10	49.4439	nonHDL-C
rs204911	19	45463540	T	A	-0.0418	0.0041	1.312e-24	131.71	nonHDL-C
rs2066714	9	107586753	T	C	0.0224	0.0021	5.576e-26	155.951	nonHDL-C
rs207625	13	33115354	C	T	0.0107	0.0015	1.519e-12	60.0909	nonHDL-C
rs2138157	2	227103717	C	A	-0.0125	0.0016	6.152e-15	76.5963	nonHDL-C
rs2157806	12	120047639	G	A	-0.008	0.0015	4.891e-08	35.6994	nonHDL-C
rs221793	7	100280896	C	A	0.0288	0.0027	4.574e-27	144.741	nonHDL-C
rs223042	11	32113944	G	C	0.013	0.0021	6.601e-10	45.8275	nonHDL-C
rs2235215	6	16131156	T	C	-0.0295	0.0016	9.767e-77	454.199	nonHDL-C
rs2244608	12	121416988	A	G	0.0304	0.0016	1.604e-84	463.803	nonHDL-C
rs2250781	10	91007470	A	C	0.0104	0.0015	4.3e-12	58.1755	nonHDL-C
rs2285030	11	63595217	A	G	0.0102	0.0015	1.874e-11	56.8384	nonHDL-C
rs2316513	17	1988377	T	A	0.0095	0.0016	5.149e-09	43.0197	nonHDL-C
rs2362529	7	1067906	T	C	-0.0184	0.0018	2.541e-24	126.078	nonHDL-C
rs2382818	2	219155907	A	T	0.0108	0.0015	1.074e-12	61.8266	nonHDL-C
rs2415128	15	72191073	C	T	-0.0101	0.0017	1.37e-09	46.5845	nonHDL-C
rs245053	5	149344320	A	G	-0.0109	0.0017	5.176e-11	52.6276	nonHDL-C
rs247616	16	56989590	C	T	-0.047	0.0016	7.01e-184	1017.22	nonHDL-C
rs2514256	11	67171736	C	T	-0.0188	0.0025	4.058e-14	76.9166	nonHDL-C
rs2618566	20	17844684	T	G	0.0328	0.0016	1.71e-92	516.154	nonHDL-C
rs263423	10	8089033	G	A	-0.0122	0.0019	2.229e-10	50.7248	nonHDL-C
rs2638250	12	40565161	C	A	0.018	0.0023	1.279e-14	74.1407	nonHDL-C
rs2642438	1	220970028	G	A	-0.0223	0.0017	1.713e-40	216.812	nonHDL-C
rs267733	1	150958836	A	G	-0.0195	0.0022	1.949e-19	99.6344	nonHDL-C
rs2737231	8	116650219	A	G	-0.0244	0.0016	4.97e-54	287.215	nonHDL-C
rs2740488	9	107661742	A	C	-0.0322	0.0017	2.615e-84	450.551	nonHDL-C
rs2836981	21	40688365	A	G	-0.0153	0.0015	1.334e-24	126.223	nonHDL-C
rs28550053	8	19934305	A	G	-0.0118	0.002	1.308e-09	45.7037	nonHDL-C
rs28615248	8	55451193	T	C	0.0269	0.0018	7.727e-49	260.142	nonHDL-C
rs28689500	2	169831376	T	G	0.0224	0.0015	5.34e-50	266.665	nonHDL-C
rs287230	1	55660292	G	C	-0.0524	0.0021	1.14e-135	744	nonHDL-C
rs28732146	6	31561353	T	A	0.018	0.002	2.558e-20	105.079	nonHDL-C
rs28875187	3	135655008	C	T	0.012	0.0018	3.443e-11	56.5784	nonHDL-C
rs28929474	14	94844947	C	T	0.0432	0.006	8.14e-13	60.5632	nonHDL-C
rs2953012	17	29496486	G	A	-0.0179	0.0016	1.585e-28	153.06	nonHDL-C
rs2954038	8	126507389	A	C	0.0687	0.0017	1e-300	2105.53	nonHDL-C
rs3006810	10	26724697	T	C	-0.0092	0.0016	9.64e-09	41.8068	nonHDL-C
rs3010265	5	71970554	G	A	-0.0171	0.0018	5.916e-21	107.877	nonHDL-C
rs3135506	11	116662407	G	C	0.1285	0.0032	1e-300	1925.81	nonHDL-C
rs34071855	1	10798489	C	G	-0.0101	0.0016	3.918e-10	51.2276	nonHDL-C
rs34131802	3	52800979	G	A	-0.0169	0.0028	1.98e-09	44.2036	nonHDL-C
rs34232196	1	55489542	C	T	-0.0608	0.0018	5.02e-262	1487.88	nonHDL-C
rs34265667	8	41542093	G	A	-0.0269	0.0046	4.847e-09	42.4107	nonHDL-C
rs34324306	1	55758286	C	T	-0.1556	0.0078	6.625e-88	512.065	nonHDL-C
rs34539692	6	126747110	A	C	0.0126	0.0017	1.757e-13	69.339	nonHDL-C
rs34707604	4	69491456	T	C	0.0329	0.0021	3.704e-57	381.14	nonHDL-C
rs34717629	17	17610404	G	A	-0.0142	0.0021	1.293e-11	63.3792	nonHDL-C
rs34927723	7	21422925	C	T	-0.0118	0.002	3.634e-09	42.1492	nonHDL-C
rs34931250	17	66879927	C	T	0.0427	0.0034	3.16e-35	208.791	nonHDL-C
rs35046559	20	62344480	A	G	0.0129	0.0017	8.678e-14	71.6618	nonHDL-C
rs35081008	19	58662235	C	T	-0.0326	0.0022	2.894e-50	281.116	nonHDL-C
rs351855	5	176520243	G	A	-0.0099	0.0017	1.79e-09	44.6209	nonHDL-C
rs35203651	2	234679549	T	C	0.0285	0.0024	1.377e-32	170.447	nonHDL-C
rs35313547	19	58352806	T	C	-0.0132	0.0021	2.072e-10	49.4906	nonHDL-C
rs35570186	20	39288654	G	A	0.028	0.0043	7.572e-11	61.6884	nonHDL-C
rs35857370	9	139354097	G	A	-0.014	0.0018	1.758e-15	78.7164	nonHDL-C
rs3732356	3	119529113	T	G	0.0185	0.0028	5.568e-11	52.7859	nonHDL-C
rs3747207	22	44324855	G	A	-0.0208	0.0017	1.819e-33	176.982	nonHDL-C
rs3750569	10	5247530	A	G	-0.0108	0.0019	2.955e-08	37.7047	nonHDL-C
rs37512	5	57583686	C	T	0.0116	0.0016	3.474e-13	64.0716	nonHDL-C
rs3775228	4	87985166	C	T	0.0178	0.0015	1.041e-30	163.381	nonHDL-C
rs3780181	9	2640759	A	G	-0.0311	0.0028	3.223e-28	147.344	nonHDL-C
rs3794695	16	72097827	C	T	0.0586	0.0018	8.51e-226	1240.42	nonHDL-C
rs389877	20	44532484	C	G	-0.0157	0.002	4.01e-15	78.0633	nonHDL-C
rs3935011	1	246891269	T	C	0.0091	0.0015	1.34e-09	44.5846	nonHDL-C
rs4074793	5	52193125	A	G	0.0164	0.0028	6.451e-09	39.151	nonHDL-C
rs41279633	7	44580876	G	T	0.0463	0.0022	3.52e-101	585.219	nonHDL-C
rs41280463	4	154191226	G	A	-0.0175	0.0021	7.229e-17	86.656	nonHDL-C
rs41284816	13	50655989	G	T	-0.0431	0.0057	3.339e-14	73.9989	nonHDL-C
rs41301394	7	75612803	C	T	0.0149	0.0016	3.261e-20	103.034	nonHDL-C
rs4141060	3	50300117	T	C	-0.0141	0.002	9.735e-13	69.3709	nonHDL-C
rs41524846	17	49252238	T	C	-0.0122	0.0017	1.805e-12	60.5843	nonHDL-C
rs4234798	4	7219933	G	T	-0.0113	0.0015	1.602e-13	65.3358	nonHDL-C
rs4246598	2	88438050	C	A	0.0107	0.0015	1.175e-12	61.7792	nonHDL-C
rs4299376	2	44072576	T	G	0.0701	0.0017	1e-300	2085.37	nonHDL-C
rs4332966	2	43083831	G	T	-0.011	0.0018	9.274e-10	47.2669	nonHDL-C
rs4360309	8	126523523	T	C	-0.0374	0.0016	6.24e-118	738.804	nonHDL-C
rs4385461	8	74899700	G	T	-0.0157	0.0016	1.282e-22	116.386	nonHDL-C
rs4410790	7	17284577	C	T	-0.0116	0.0015	5.543e-14	68.9582	nonHDL-C
rs4418728	10	94839724	G	T	-0.0249	0.0015	1.96e-61	341.317	nonHDL-C
rs4500327	1	219705205	C	T	-0.0102	0.0016	2.768e-10	49.1771	nonHDL-C
rs4507084	2	202285100	G	A	-0.0103	0.0016	2.297e-10	48.6018	nonHDL-C
rs4633	22	19950235	C	T	0.0099	0.0015	3.452e-11	54.257	nonHDL-C
rs4694169	4	69954151	T	C	-0.0126	0.0015	4.001e-17	89.3581	nonHDL-C
rs4788635	16	72417516	A	G	-0.0322	0.0034	6.83e-21	116.295	nonHDL-C
rs4804149	19	11284028	T	C	0.0241	0.0018	4.223e-42	242.351	nonHDL-C
rs4841133	8	9183664	G	A	-0.0539	0.0026	3.5e-97	528.528	nonHDL-C
rs4846917	1	230299222	C	T	0.0144	0.0018	5.247e-16	90.369	nonHDL-C
rs4885160	13	74748606	A	G	-0.0109	0.0015	1.554e-12	65.0063	nonHDL-C
rs4885309	13	76109285	T	C	-0.0114	0.002	2.081e-08	38.9871	nonHDL-C
rs4916256	1	172390651	T	G	0.0125	0.002	3.598e-10	51.2389	nonHDL-C
rs4924455	15	40633138	A	T	-0.0143	0.0025	1.49e-08	49.1623	nonHDL-C
rs4936722	11	122565179	G	T	0.0098	0.0016	1.685e-09	44.8857	nonHDL-C
rs4970466	1	26849312	G	A	-0.0146	0.0017	7.661e-17	88.8719	nonHDL-C
rs5026917	13	31010795	A	C	-0.013	0.0015	4.514e-17	87.488	nonHDL-C
rs5141	11	116702123	C	T	0.0726	0.0023	1.55e-218	1253.77	nonHDL-C
rs55696093	7	21605973	A	G	0.0381	0.0018	1.56e-98	531.116	nonHDL-C
rs55714927	17	7080316	C	T	-0.0345	0.002	7.509e-68	407.824	nonHDL-C
rs55716128	19	59048754	C	T	0.0167	0.002	1.065e-16	84.9718	nonHDL-C
rs55737395	19	33751349	G	A	-0.0117	0.0017	1.556e-11	58.7603	nonHDL-C
rs558971	1	234853406	G	A	-0.0395	0.0015	4.34e-153	852.763	nonHDL-C
rs55938402	2	118843158	G	A	-0.0424	0.0027	6.822e-55	304.115	nonHDL-C
rs56236159	2	3636478	T	G	0.0122	0.002	1.906e-09	53.4137	nonHDL-C
rs56265089	16	72259360	G	A	-0.0416	0.0046	1.495e-19	98.8526	nonHDL-C
rs56294298	9	117133524	G	A	-0.0217	0.0029	1.016e-13	73.9026	nonHDL-C
rs56801166	16	88571201	A	G	0.0181	0.0025	5.36e-13	68.5562	nonHDL-C
rs56881390	17	28603828	T	C	-0.0144	0.0026	4.967e-08	37.9636	nonHDL-C
rs5752963	22	30203833	G	A	0.0277	0.0034	3.357e-16	78.7829	nonHDL-C
rs5755688	22	35685048	G	A	0.0141	0.0015	2.683e-20	104.306	nonHDL-C
rs586245	2	31502874	G	A	0.0099	0.0018	4.347e-08	37.8796	nonHDL-C
rs592423	6	139840693	C	A	0.0157	0.0015	4.622e-26	137.005	nonHDL-C
rs59632603	12	104889991	T	G	-0.009	0.0016	1.353e-08	41.208	nonHDL-C
rs60009222	3	160063356	C	A	0.0122	0.0015	4.137e-16	82.0707	nonHDL-C
rs6022851	20	52536425	C	T	0.0116	0.0016	9.374e-14	67.7758	nonHDL-C
rs603424	10	102075479	G	A	0.0165	0.002	1.958e-16	86.2427	nonHDL-C
rs60417583	20	62890877	G	T	0.0169	0.0022	1.382e-14	73.3697	nonHDL-C
rs604349	1	109839392	G	A	-0.0829	0.0026	2.94e-221	1356.94	nonHDL-C
rs6050464	20	25209299	A	C	-0.0107	0.0015	5.405e-12	63.1564	nonHDL-C
rs6053485	20	5530491	T	C	-0.0194	0.0018	3.354e-27	142.159	nonHDL-C
rs60847460	10	113983758	C	T	-0.0134	0.002	1.488e-11	54.8947	nonHDL-C
rs6093446	20	39780932	G	A	0.0254	0.0016	1.172e-55	295.665	nonHDL-C
rs60988380	9	33117954	C	T	0.0146	0.0023	2.46e-10	50.0481	nonHDL-C
rs6139104	20	390310	A	T	-0.0147	0.0025	2.309e-09	43.7623	nonHDL-C
rs61730712	19	46318216	C	T	-0.039	0.0064	1.126e-09	48.9595	nonHDL-C
rs61754230	12	72179446	C	T	0.058	0.0069	6.345e-17	93.0645	nonHDL-C
rs61953614	12	124605732	G	A	-0.009	0.0015	2.815e-09	42.324	nonHDL-C
rs62075782	17	40536804	G	C	-0.0147	0.002	8.125e-14	76.0079	nonHDL-C
rs62088911	18	9615667	T	G	0.0157	0.0026	1.584e-09	44.6905	nonHDL-C
rs62122481	2	21216815	C	A	0.0706	0.0016	1e-300	2425.4	nonHDL-C
rs62131701	2	21565003	A	G	0.0363	0.0033	1.184e-27	160.7	nonHDL-C
rs62182813	2	204406726	A	G	-0.0146	0.0015	7.333e-22	117.451	nonHDL-C
rs62186377	2	242211450	A	G	-0.0109	0.0018	1.507e-09	44.257	nonHDL-C
rs62305761	4	100286694	G	A	0.0153	0.0024	1.849e-10	50.808	nonHDL-C
rs626787	1	62901243	C	G	-0.0619	0.0016	1e-300	1927.1	nonHDL-C
rs635634	9	136155000	C	T	0.0661	0.0019	2e-264	1418.82	nonHDL-C
rs638769	1	42647030	C	G	-0.0102	0.0016	1.333e-10	49.847	nonHDL-C
rs6435149	2	203271267	T	C	0.0227	0.0017	3.22e-40	218.315	nonHDL-C
rs6495122	15	75125645	C	A	-0.0102	0.0016	6.556e-11	55.9596	nonHDL-C
rs6504487	17	65123352	A	C	-0.0141	0.0015	3.685e-20	106.715	nonHDL-C
rs653178	12	112007756	T	C	-0.0202	0.0016	4.648e-36	210.999	nonHDL-C
rs6556942	5	96226196	G	A	0.0087	0.0015	8.78e-09	41.0045	nonHDL-C
rs6573778	14	24872209	C	T	0.0228	0.0016	7.846e-47	274.797	nonHDL-C
rs6602909	13	114551993	T	C	0.0296	0.0016	8.762e-75	415.891	nonHDL-C
rs6689	6	32627700	A	G	0.045	0.0021	1.07e-104	662.233	nonHDL-C
rs6709904	2	44080324	A	G	-0.0392	0.0024	4.451e-61	326.326	nonHDL-C
rs67890964	16	83979317	T	C	-0.0181	0.0016	3.603e-28	168.682	nonHDL-C
rs6789885	3	36964854	C	T	-0.0108	0.0018	5.838e-09	46.4678	nonHDL-C
rs6790923	3	141610472	T	C	-0.0083	0.0015	1.263e-08	38.2424	nonHDL-C
rs6792725	3	24520283	G	A	0.0187	0.0017	2.785e-29	161.058	nonHDL-C
rs6830472	4	2616202	G	A	-0.0104	0.0018	2.754e-09	43.9801	nonHDL-C
rs6869704	5	122833667	T	C	-0.0144	0.0015	2.548e-22	115.242	nonHDL-C
rs6874202	5	156391628	C	T	-0.0463	0.0015	3.72e-197	1091.45	nonHDL-C
rs6896136	5	74787310	T	C	0.0599	0.0015	1e-300	1925.57	nonHDL-C
rs6951311	7	116434338	G	A	-0.0083	0.0015	1.914e-08	37.8383	nonHDL-C
rs6967728	7	97915637	G	A	-0.019	0.0019	3.811e-24	124.737	nonHDL-C
rs7014001	8	72414289	T	C	0.0198	0.0032	4.87e-10	48.785	nonHDL-C
rs7124487	11	2988323	C	T	-0.0113	0.002	1.738e-08	39.7066	nonHDL-C
rs7197537	16	69163176	A	T	0.0106	0.0019	1.175e-08	40.1376	nonHDL-C
rs7203410	16	696111	G	C	0.0127	0.0021	2.354e-09	48.7489	nonHDL-C
rs7210719	17	26686218	C	T	-0.0206	0.0024	4.128e-17	84.3385	nonHDL-C
rs7241918	18	47160953	T	G	-0.0175	0.002	1.142e-18	93.6294	nonHDL-C
rs72631343	17	67191270	C	G	-0.0391	0.0021	7.532e-78	460.058	nonHDL-C
rs72642558	14	31767088	C	T	-0.0319	0.0038	7.582e-17	83.295	nonHDL-C
rs7264396	20	34154741	C	T	-0.0249	0.0018	1.581e-44	238.822	nonHDL-C
rs72649167	4	74539183	G	A	0.0315	0.0052	1.515e-09	47.6063	nonHDL-C
rs72700413	9	19323815	G	A	0.0302	0.0028	1.315e-27	143.683	nonHDL-C
rs72842819	17	7328821	A	C	-0.0164	0.0026	3.63e-10	50.8381	nonHDL-C
rs72983207	19	11274206	A	T	-0.0372	0.0064	5.223e-09	48.3108	nonHDL-C
rs72999033	19	19366632	C	T	-0.1371	0.0032	1e-300	2251.98	nonHDL-C
rs73048351	19	45160086	C	A	-0.2081	0.0086	5.17e-130	798.992	nonHDL-C
rs7306330	12	51320290	T	A	0.0117	0.0015	2.967e-14	72.916	nonHDL-C
rs73159032	3	155527626	C	A	0.0133	0.0023	4.622e-09	42.9475	nonHDL-C
rs73201561	21	33119592	G	C	0.027	0.0037	1.658e-13	67.7496	nonHDL-C
rs732172	16	31050033	C	T	0.0149	0.0016	8.473e-21	111.225	nonHDL-C
rs7322453	13	95226210	G	C	0.0111	0.0018	5.073e-10	48.5296	nonHDL-C
rs7402984	15	89062320	A	C	-0.0091	0.0016	5.064e-09	40.8358	nonHDL-C
rs7441808	4	26090375	A	G	0.0114	0.0017	5.972e-11	54.0034	nonHDL-C
rs74758151	12	25409069	A	G	-0.0354	0.0031	2.284e-29	155.975	nonHDL-C
rs749282	3	129263378	A	G	0.0119	0.002	5.05e-09	43.6327	nonHDL-C
rs7512010	1	235111050	T	A	-0.0198	0.0019	2.364e-26	140.404	nonHDL-C
rs75277874	2	43876824	G	A	0.0214	0.0036	1.589e-09	46.5462	nonHDL-C
rs7545300	1	114503636	T	A	-0.0099	0.0018	2.277e-08	37.8354	nonHDL-C
rs7640978	3	32533010	C	T	-0.0318	0.0026	1.793e-33	175.542	nonHDL-C
rs76636886	12	133113747	G	A	0.0173	0.0024	3.001e-13	62.8144	nonHDL-C
rs76895963	12	4384844	T	G	-0.0754	0.0063	7.227e-33	215.307	nonHDL-C
rs7699288	4	110942277	G	C	-0.0099	0.0016	3.842e-10	46.836	nonHDL-C
rs7700107	4	17880416	A	C	0.0148	0.0021	2.418e-12	59.8568	nonHDL-C
rs7728769	5	74269244	C	T	-0.0117	0.0019	1.088e-09	45.1394	nonHDL-C
rs7730247	5	131781288	A	C	-0.0154	0.0018	9.557e-18	89.6412	nonHDL-C
rs77370158	2	21023265	A	G	0.0262	0.003	6.166e-18	96.1539	nonHDL-C
rs77380569	19	45492160	G	A	0.0782	0.0071	7.082e-28	161.185	nonHDL-C
rs77542162	17	67081278	A	G	0.1587	0.006	5.34e-155	932.893	nonHDL-C
rs7773700	6	44097472	T	C	0.0113	0.0018	2.772e-10	46.9688	nonHDL-C
rs7774952	6	116380909	A	G	-0.0175	0.0016	4.912e-29	158.586	nonHDL-C
rs7780562	7	26022414	C	A	0.0146	0.0019	7.712e-15	75.5835	nonHDL-C
rs77960347	18	47109955	A	G	0.0815	0.0072	9.179e-30	156.787	nonHDL-C
rs78058190	2	219699999	G	A	0.0444	0.004	6.95e-29	206.711	nonHDL-C
rs78357146	17	64305051	A	G	0.0587	0.0053	2.838e-28	168.364	nonHDL-C
rs7864568	9	78212428	G	A	-0.0151	0.0016	2.955e-20	105.596	nonHDL-C
rs78953423	19	10283333	C	T	-0.0284	0.0038	4.063e-14	73.5836	nonHDL-C
rs7904973	10	124693587	T	G	-0.0195	0.0015	2.678e-39	206.061	nonHDL-C
rs7910135	10	118398046	A	C	-0.017	0.0015	1.979e-30	160.738	nonHDL-C
rs79429216	19	45445517	G	A	0.1106	0.0076	1.144e-47	269.255	nonHDL-C
rs7955221	12	100850750	A	C	-0.0115	0.0015	3.587e-14	71.5138	nonHDL-C
rs7956316	12	616214	A	G	-0.0137	0.0018	8.093e-15	77.1729	nonHDL-C
rs7974321	12	109990369	T	C	0.0132	0.0018	9.81e-13	61.4224	nonHDL-C
rs79760705	5	53298716	G	T	0.0212	0.0025	3.587e-17	85.9957	nonHDL-C
rs799157	7	73020301	C	T	0.0618	0.0043	2.246e-46	265.063	nonHDL-C
rs80030173	20	5593850	C	T	0.0308	0.0038	3.99e-16	90.5446	nonHDL-C
rs80215559	6	25918225	T	C	-0.0508	0.0033	1.814e-54	308.63	nonHDL-C
rs80297745	12	53801461	C	A	0.0142	0.0019	8.549e-14	65.9751	nonHDL-C
rs8045253	16	86437767	T	C	0.0089	0.0016	2.36e-08	38.5387	nonHDL-C
rs8077106	17	45653291	G	T	0.0239	0.0015	8.721e-57	312.737	nonHDL-C
rs8112975	19	18340910	A	G	0.0133	0.0018	2.646e-14	72.2233	nonHDL-C
rs8113356	19	795816	G	A	0.0165	0.0022	7.699e-14	70.4758	nonHDL-C
rs8121509	20	62712053	T	C	-0.0179	0.0016	4.476e-28	142.556	nonHDL-C
rs8177399	11	126160826	C	T	0.0634	0.0055	2.459e-30	157.693	nonHDL-C
rs820503	9	6667928	C	A	0.0115	0.0021	4.918e-08	35.2082	nonHDL-C
rs8290	11	27387632	A	G	-0.0087	0.0016	3.711e-08	35.8022	nonHDL-C
rs884370	3	147076791	G	T	0.0126	0.0017	6.426e-13	61.989	nonHDL-C
rs891387	18	21103909	C	T	0.009	0.0015	6.889e-09	43.2552	nonHDL-C
rs900776	8	21918089	A	C	-0.0218	0.002	3.28e-27	147.115	nonHDL-C
rs907863	2	20355791	C	T	-0.0124	0.0016	4.523e-15	76.7008	nonHDL-C
rs911361	6	20415053	G	A	-0.0099	0.0015	1.422e-10	51.7027	nonHDL-C
rs9297994	8	59392324	A	G	0.0393	0.0016	6.88e-135	743.576	nonHDL-C
rs9305020	19	11186711	T	C	-0.1219	0.0021	1e-300	4567.22	nonHDL-C
rs9376396	6	139349151	A	C	0.0098	0.0015	5.536e-11	51.8878	nonHDL-C
rs9399137	6	135419018	T	C	-0.0252	0.0017	1.28e-50	270.442	nonHDL-C
rs9399695	6	101290415	A	C	0.0106	0.0015	7.423e-12	59.4043	nonHDL-C
rs9410206	9	91404728	T	C	-0.0178	0.0032	3.992e-08	37.7972	nonHDL-C
rs9411466	9	136118328	G	A	0.033	0.0039	1.962e-17	93.9377	nonHDL-C
rs9427403	1	161494322	A	C	0.0111	0.002	2.655e-08	39.9136	nonHDL-C
rs9438905	1	25764177	G	A	-0.027	0.0015	2.49e-74	409.478	nonHDL-C
rs9521740	13	111051559	G	A	-0.011	0.0015	7.447e-13	61.9039	nonHDL-C
rs9568208	13	50027333	T	C	0.0163	0.0024	2.27e-11	52.7973	nonHDL-C
rs9597	16	1374951	C	G	-0.0227	0.0041	3.724e-08	44.4792	nonHDL-C
rs9622728	22	38513998	G	A	-0.0099	0.0016	3.463e-10	48.4941	nonHDL-C
rs9633739	10	82264813	G	A	-0.0093	0.0015	1.297e-09	45.6198	nonHDL-C
rs9653945	3	142660706	G	A	-0.0155	0.0016	1.075e-21	114.823	nonHDL-C
rs969075	20	17792323	C	T	-0.0123	0.0016	3.092e-14	71.6613	nonHDL-C
rs9804646	11	116665079	C	T	-0.0493	0.0024	1.21e-93	520.96	nonHDL-C
rs9818537	3	122086457	G	T	0.0188	0.002	1.145e-21	110.246	nonHDL-C
rs9834743	3	69837571	G	C	-0.0166	0.0015	8.726e-27	142.063	nonHDL-C
rs9844432	3	58391293	C	G	-0.0374	0.0028	1.18e-39	208.129	nonHDL-C
rs9875338	3	12296469	G	A	-0.0209	0.0016	8.703e-41	222.051	nonHDL-C
rs9894946	17	7571080	G	A	0.0226	0.0022	5.475e-25	137.921	nonHDL-C
rs9900122	17	73841702	T	C	-0.0153	0.0016	1.448e-21	113.824	nonHDL-C
rs9958734	18	47118398	T	C	0.0303	0.0029	1.042e-25	145.298	nonHDL-C
rs998584	6	43757896	C	A	0.0221	0.0015	5.526e-47	257.557	nonHDL-C
rs10006795	4	143318673	C	A	0.0113	0.0013	1.598e-18	91.3516	Triglyceride
rs10049375	3	57540533	G	A	-0.0115	0.0016	2.742e-12	58.8931	Triglyceride
rs10096213	8	36853213	C	T	0.0139	0.0016	6.44e-19	92.2822	Triglyceride
rs10133725	14	100374404	G	A	-0.0077	0.0013	2.036e-09	41.8776	Triglyceride
rs10221473	19	7236626	G	A	0.0069	0.0013	3.596e-08	35.6141	Triglyceride
rs1037117	15	102068658	G	A	0.0149	0.0014	1.275e-25	129.931	Triglyceride
rs10422861	19	33894846	T	C	0.014	0.0013	6.12e-26	130.714	Triglyceride
rs1045242	5	118729327	A	G	-0.0186	0.0014	4.763e-41	210.088	Triglyceride
rs10495702	2	20350751	A	G	0.0116	0.0012	7.952e-21	100.943	Triglyceride
rs1057050	10	104142294	G	A	-0.0276	0.0027	6.875e-24	118.499	Triglyceride
rs10774439	12	6731818	A	G	0.0096	0.0016	4.073e-09	47.2552	Triglyceride
rs10775406	17	46197755	G	A	-0.0143	0.0014	9.021e-24	118.198	Triglyceride
rs1077835	15	58723426	A	G	0.0451	0.0014	6.73e-213	1155.1	Triglyceride
rs10786114	10	95309022	T	C	0.0156	0.0018	2.669e-17	83.3965	Triglyceride
rs10795464	10	17255095	G	A	0.0084	0.0013	1.03e-10	51.67	Triglyceride
rs10811972	9	2392170	T	C	0.0079	0.0013	2.999e-09	41.852	Triglyceride
rs10830963	11	92708710	C	G	0.0086	0.0014	1.235e-09	43.8347	Triglyceride
rs10839262	11	49352645	C	T	0.0117	0.0016	2.432e-13	64.7059	Triglyceride
rs10846744	12	125312425	G	C	0.0186	0.0017	1.327e-29	167.843	Triglyceride
rs10868080	9	86626769	A	T	-0.0104	0.0014	7.894e-14	64.8749	Triglyceride
rs10886863	10	122929493	C	T	-0.0284	0.0027	1.595e-26	169.603	Triglyceride
rs10887768	10	89755601	T	C	0.0076	0.0014	3.496e-08	35.6356	Triglyceride
rs10889354	1	63129082	T	C	-0.0707	0.0013	1e-300	3407.64	Triglyceride
rs10934288	3	115092531	C	G	0.0104	0.0018	8.231e-09	42.1732	Triglyceride
rs10937208	3	184877626	A	G	0.011	0.0017	2.236e-10	48.5083	Triglyceride
rs10958704	8	38328302	A	G	0.0118	0.0013	2.002e-20	99.6895	Triglyceride
rs10984997	9	123481206	A	T	-0.0117	0.0013	3.58e-18	88.3621	Triglyceride
rs10992437	9	95494447	C	A	0.0103	0.0016	1.234e-10	51.7792	Triglyceride
rs11009318	10	33537231	T	C	-0.0122	0.0017	4.94e-13	62.7742	Triglyceride
rs11021305	11	95498269	T	C	-0.0084	0.0013	2.611e-10	47.7291	Triglyceride
rs11029441	11	26279145	T	C	0.0154	0.0021	6.001e-13	65.0591	Triglyceride
rs11038700	11	45899791	A	C	-0.0087	0.0014	1.404e-09	43.4278	Triglyceride
rs11042906	11	10665235	C	T	-0.0138	0.0015	3.08e-21	108.541	Triglyceride
rs11078787	17	1941768	C	A	0.0087	0.0015	5.748e-09	40.3066	Triglyceride
rs1109334	16	89938144	A	G	0.0085	0.0013	2.2e-10	52.2051	Triglyceride
rs11097195	4	89681948	G	A	-0.0124	0.0017	1.396e-13	65.1196	Triglyceride
rs11107523	12	94774519	G	A	-0.0135	0.0023	2.455e-09	42.7032	Triglyceride
rs11113118	12	107199142	G	A	0.0163	0.0014	6.894e-30	147.977	Triglyceride
rs1111875	10	94462882	C	T	-0.0101	0.0013	2.326e-15	74.3327	Triglyceride
rs111500536	19	8425558	G	A	-0.0399	0.0025	1.1e-57	332.067	Triglyceride
rs11153044	6	107423520	T	G	-0.0127	0.0014	4.057e-19	98.7697	Triglyceride
rs111998037	5	139798007	A	C	-0.0106	0.0015	3.082e-13	63.1919	Triglyceride
rs112127208	8	19801530	T	G	-0.0891	0.0017	1e-300	3171.45	Triglyceride
rs112201728	6	160551486	C	T	0.0409	0.0026	2.21e-55	283.07	Triglyceride
rs11231694	11	63862882	G	C	0.0312	0.0024	7.992e-39	209.819	Triglyceride
rs112583482	7	104588161	T	C	-0.0085	0.0014	2.406e-09	42.9541	Triglyceride
rs1126673	4	100045616	T	C	-0.0139	0.0014	7.826e-23	115.173	Triglyceride
rs113268469	18	57862913	C	T	-0.032	0.0055	4.624e-09	47.0859	Triglyceride
rs1133400	10	134459388	A	G	0.0121	0.0015	3.27e-15	72.638	Triglyceride
rs114165349	1	27021913	G	C	0.0675	0.0045	3.869e-51	277.181	Triglyceride
rs115276619	1	184865132	T	A	-0.0502	0.0055	1.425e-19	105.59	Triglyceride
rs115661421	2	26945012	A	G	0.0725	0.0074	6.869e-23	129.787	Triglyceride
rs11589479	1	155033308	G	A	-0.0109	0.0018	2.154e-09	42.9938	Triglyceride
rs115912456	5	82815158	A	G	-0.0261	0.0033	2.756e-15	74.2605	Triglyceride
rs11601187	11	77754899	A	T	0.0108	0.0017	5.774e-10	45.1253	Triglyceride
rs11620989	14	69746345	G	A	-0.0076	0.0013	1.579e-08	39.2432	Triglyceride
rs11637681	15	40387971	A	G	0.0127	0.0015	1.723e-17	88.2085	Triglyceride
rs11656013	17	7446081	T	C	0.0146	0.0015	3.859e-22	113.098	Triglyceride
rs11656743	17	65980289	A	G	0.0231	0.0015	1.044e-54	312.048	Triglyceride
rs11664106	18	2846812	A	T	-0.0108	0.0015	2.118e-13	73.4218	Triglyceride
rs116843064	19	8429323	G	A	-0.2381	0.0048	1e-300	3028.96	Triglyceride
rs116853320	10	63779656	A	G	0.0234	0.0037	3.983e-10	45.2699	Triglyceride
rs11689541	2	21372547	T	C	0.0256	0.0029	1.778e-18	97.7785	Triglyceride
rs11694743	2	127842607	A	G	-0.0074	0.0013	1.448e-08	38.5982	Triglyceride
rs11695549	2	27586155	A	C	-0.0562	0.0013	1e-300	2230.03	Triglyceride
rs116994374	9	117084672	G	A	-0.0181	0.0027	3.177e-11	58.595	Triglyceride
rs11705483	22	46630544	C	A	0.0223	0.0021	1.211e-25	126.763	Triglyceride
rs11721203	3	23207031	C	G	0.0077	0.0013	4.983e-09	40.4182	Triglyceride
rs117369151	11	111523553	A	G	-0.0263	0.0046	7.885e-09	43.5879	Triglyceride
rs11765347	7	139120072	C	A	-0.0091	0.0015	1.266e-09	43.1427	Triglyceride
rs11770163	7	116417848	G	C	0.0114	0.0013	1.668e-17	85.7123	Triglyceride
rs11770334	7	150209240	A	G	0.015	0.0015	2.352e-23	118.781	Triglyceride
rs11771753	7	149315117	T	C	0.0082	0.0013	9.141e-10	45.0965	Triglyceride
rs117739035	11	408174	G	T	0.0238	0.0036	5.487e-11	52.5312	Triglyceride
rs11775170	8	71121143	C	T	0.0088	0.0014	8.17e-10	47.9924	Triglyceride
rs1187417	14	104310025	C	T	0.0108	0.0013	5.471e-16	76.4148	Triglyceride
rs11878235	19	7976698	A	G	0.0157	0.0014	3.492e-31	178.815	Triglyceride
rs11952320	5	153800600	G	A	0.0087	0.0016	4.42e-08	33.9468	Triglyceride
rs11997907	8	19992955	G	A	0.0136	0.002	1.811e-11	58.1961	Triglyceride
rs12016920	13	114639025	T	C	-0.0205	0.0017	1.344e-34	184.45	Triglyceride
rs12023563	1	210436110	G	A	-0.0086	0.0014	4.324e-10	46.2799	Triglyceride
rs12069549	1	200036139	C	T	0.0097	0.0018	4.127e-08	36.0619	Triglyceride
rs12085666	1	51391569	A	G	-0.0227	0.0021	2.23e-27	140.737	Triglyceride
rs12133907	1	93850283	A	C	-0.0114	0.0013	1.036e-18	95.2736	Triglyceride
rs12144045	1	9330740	G	C	0.0093	0.0015	6.236e-10	46.6956	Triglyceride
rs12256103	10	75545251	G	A	-0.0077	0.0014	1.77e-08	39.1239	Triglyceride
rs1229492	7	81564122	C	T	0.0103	0.0014	3.08e-13	62.4862	Triglyceride
rs12320328	12	25408464	A	G	-0.0142	0.0023	2.965e-10	47.6073	Triglyceride
rs12341087	9	96915748	G	A	-0.009	0.0013	1.746e-12	59.8717	Triglyceride
rs12347784	9	107689289	T	G	0.013	0.0022	2.888e-09	42.9337	Triglyceride
rs12376215	9	112241370	T	A	-0.0102	0.0014	1.941e-13	63.6518	Triglyceride
rs12401322	1	161194521	G	A	-0.008	0.0014	1.05e-08	38.682	Triglyceride
rs12414355	10	113976804	A	G	0.0154	0.0017	2.979e-20	103.271	Triglyceride
rs12440800	15	61960302	A	T	0.0098	0.0014	3.022e-12	56.7568	Triglyceride
rs12447119	16	68297928	G	A	-0.0141	0.002	3.926e-12	55.5351	Triglyceride
rs12450500	17	76395750	T	C	0.0187	0.0013	3.189e-50	252.993	Triglyceride
rs12454712	18	60845884	T	C	-0.0148	0.0013	2.994e-28	149.833	Triglyceride
rs12472381	2	59321225	G	A	0.0089	0.0013	3.94e-12	57.1679	Triglyceride
rs12485478	3	12351223	A	G	0.0338	0.0032	1.138e-26	137.961	Triglyceride
rs12486424	3	66874481	A	C	0.0109	0.0014	9.837e-16	79.567	Triglyceride
rs12491347	3	70529152	C	T	0.0076	0.0014	2.773e-08	37.122	Triglyceride
rs12547917	8	142237398	C	T	-0.007	0.0013	4.953e-08	35.9794	Triglyceride
rs12549825	8	30956654	G	C	0.0078	0.0013	2.458e-09	44.0168	Triglyceride
rs12571735	10	120519944	G	T	0.0106	0.0015	1.068e-12	64.7029	Triglyceride
rs12597511	16	31145219	C	T	-0.0146	0.0013	2.98e-27	149.631	Triglyceride
rs12600110	16	962154	T	C	-0.0124	0.0013	2.88e-21	111.426	Triglyceride
rs12610691	19	18398335	G	T	0.0099	0.0013	1.467e-14	72.5892	Triglyceride
rs12622267	2	181568007	A	G	-0.0077	0.0013	6.761e-09	40.0211	Triglyceride
rs12657663	5	134076812	G	A	0.0141	0.002	5.254e-13	60.6878	Triglyceride
rs12750321	1	154251626	A	G	-0.0138	0.0014	1.93e-22	115.364	Triglyceride
rs12799529	11	30408552	T	C	-0.0097	0.0015	1.1e-10	48.9422	Triglyceride
rs12811632	12	69755003	G	A	-0.0096	0.0013	4.088e-14	68.0856	Triglyceride
rs12820906	12	123493123	A	G	-0.0117	0.0015	5.846e-15	73.6839	Triglyceride
rs12878001	14	64239629	T	G	0.018	0.0017	1.885e-27	139.44	Triglyceride
rs12891	19	8327196	G	C	-0.0104	0.0014	4.951e-14	73.2184	Triglyceride
rs12902785	15	66928241	T	C	-0.0085	0.0014	5.515e-10	47.1492	Triglyceride
rs1292049	17	57954905	G	T	0.0153	0.0015	2.239e-23	115.627	Triglyceride
rs12928099	16	15150505	C	A	-0.0259	0.0015	1.63e-70	385.815	Triglyceride
rs12950616	17	49250454	C	T	-0.0125	0.002	1.682e-10	49.1664	Triglyceride
rs12952581	17	47448346	G	A	0.0152	0.0013	1.043e-29	154.131	Triglyceride
rs12960928	18	57897803	T	C	0.0134	0.0014	7.391e-21	102.707	Triglyceride
rs12962548	18	42599167	G	A	0.0083	0.0013	2.451e-10	46.2365	Triglyceride
rs12985	9	32450187	T	C	-0.0083	0.0013	1.466e-10	48.8803	Triglyceride
rs13054650	22	50625079	G	C	-0.0078	0.0013	2.865e-09	41.7842	Triglyceride
rs13066793	3	87037543	A	G	-0.0169	0.0023	5.672e-13	66.5666	Triglyceride
rs13081	18	13651137	C	T	-0.0106	0.0014	4.04e-14	74.2279	Triglyceride
rs13107325	4	103188709	C	T	0.0365	0.0027	1.201e-41	211.205	Triglyceride
rs13108218	4	3443931	G	A	0.0273	0.0013	5.83e-97	530.502	Triglyceride
rs13108763	4	157697086	A	G	-0.0143	0.0013	2.633e-27	142.163	Triglyceride
rs13173241	5	55861359	G	A	0.0353	0.0016	1.64e-114	591.279	Triglyceride
rs13177470	5	78495899	T	C	-0.0092	0.0013	2.803e-13	62.5972	Triglyceride
rs13283788	9	139384521	T	G	0.0086	0.0015	7.266e-09	40.4218	Triglyceride
rs13389219	2	165528876	C	T	-0.0325	0.0013	1.48e-138	763.533	Triglyceride
rs1340819	13	29145323	A	C	-0.0094	0.0013	1.433e-12	57.9558	Triglyceride
rs138634592	17	64260789	C	A	-0.0781	0.0076	8.906e-25	158.553	Triglyceride
rs138711	22	39139913	C	T	0.0156	0.0013	6.282e-32	171.845	Triglyceride
rs139453187	7	72155834	T	C	0.0219	0.0024	4.249e-19	94.6755	Triglyceride
rs139974673	15	44027885	T	C	0.1328	0.0042	5.53e-223	1215.07	Triglyceride
rs1400684	2	72324948	G	A	0.008	0.0013	1.205e-09	45.0918	Triglyceride
rs1406754	7	26396198	G	T	-0.0151	0.0013	1.035e-30	159.99	Triglyceride
rs140707095	11	116990442	A	G	0.0844	0.006	4.092e-45	271.389	Triglyceride
rs1411430	9	16733659	T	C	0.0085	0.0014	1.382e-09	49.3316	Triglyceride
rs141469619	11	116714293	A	G	0.3228	0.0078	1e-300	2621.32	Triglyceride
rs142207205	12	49547788	T	A	0.023	0.0035	8.606e-11	53.1157	Triglyceride
rs142334475	11	117088573	G	A	-0.0807	0.007	2.026e-30	182.608	Triglyceride
rs143076454	16	921179	G	A	0.0416	0.0055	2.46e-14	69.9804	Triglyceride
rs143259167	7	128507449	G	C	0.0256	0.0045	1.295e-08	43.241	Triglyceride
rs1437715	2	146537029	G	T	-0.0131	0.002	7.987e-11	48.7181	Triglyceride
rs144033177	20	571467	A	C	0.0471	0.0054	5.7e-18	98.1712	Triglyceride
rs144203988	2	48989578	G	A	-0.0084	0.0015	1.013e-08	38.634	Triglyceride
rs146877848	14	23740584	G	A	-0.0109	0.0016	3.137e-11	52.3374	Triglyceride
rs147203235	8	126534296	T	G	0.0466	0.0046	7.995e-24	122.668	Triglyceride
rs1487441	6	98553894	G	A	-0.007	0.0013	2.765e-08	36.65	Triglyceride
rs148827772	4	110766064	A	G	0.0391	0.005	7.287e-15	95.957	Triglyceride
rs149070287	11	116733969	T	C	0.1625	0.0068	7.45e-125	701.308	Triglyceride
rs150555490	11	116697081	C	T	-0.0435	0.003	7.181e-48	264.336	Triglyceride
rs1517670	12	43174312	A	G	-0.0094	0.0017	2.525e-08	37.3407	Triglyceride
rs1519480	11	27675712	T	C	0.0142	0.0013	4.314e-27	140.379	Triglyceride
rs1529585	3	69870595	A	G	0.009	0.0013	8.625e-12	57.3402	Triglyceride
rs1532085	15	58683366	G	A	0.029	0.0013	3.57e-118	611.058	Triglyceride
rs1567353	9	1033773	C	G	0.0113	0.0013	2.345e-17	88.4697	Triglyceride
rs1567518	19	57480893	A	G	0.009	0.0013	5.564e-12	60.3752	Triglyceride
rs1571535	9	92215734	T	C	0.0102	0.0012	2.967e-16	78.3806	Triglyceride
rs1589739	7	99185747	A	G	-0.0089	0.0016	2.249e-08	39.0804	Triglyceride
rs1590404	9	13697152	C	A	0.0105	0.0013	4.021e-16	82.6888	Triglyceride
rs165026	1	91550349	G	C	-0.0071	0.0013	4.238e-08	36.2046	Triglyceride
rs16822636	2	227647098	T	C	0.0215	0.0027	4.344e-15	74.4544	Triglyceride
rs17115802	11	113547978	C	T	0.0212	0.0038	2.084e-08	43.0874	Triglyceride
rs17134533	10	5247098	G	A	-0.0218	0.0018	6.004e-35	178.472	Triglyceride
rs17184382	15	63792486	A	C	-0.0178	0.0013	2.672e-42	227.087	Triglyceride
rs174564	11	61588305	A	G	0.0513	0.0013	1e-300	1765.13	Triglyceride
rs17585887	6	139835498	C	T	0.0255	0.0012	7.79e-93	489.45	Triglyceride
rs1759415	9	6674253	A	G	0.009	0.0013	1.124e-12	58.6867	Triglyceride
rs17605615	4	87996745	G	A	0.0273	0.0013	4.26e-101	533.831	Triglyceride
rs177108	5	17366805	T	C	-0.0074	0.0013	2.14e-08	36.7827	Triglyceride
rs17884312	19	4911796	C	T	-0.0138	0.0018	4.701e-15	75.6923	Triglyceride
rs1799831	7	44199142	C	T	0.0248	0.0017	3.311e-51	264.351	Triglyceride
rs1800630	6	31542476	C	A	0.0187	0.0017	4.847e-27	133.043	Triglyceride
rs1800978	9	107665978	C	G	-0.0248	0.0019	1.141e-38	201.754	Triglyceride
rs182136	1	36498076	A	G	0.0161	0.0029	2.232e-08	65.9853	Triglyceride
rs1861410	2	58933591	T	C	0.0092	0.0013	2.915e-13	62.4025	Triglyceride
rs1870630	18	41365083	T	G	-0.0071	0.0013	1.744e-08	37.9784	Triglyceride
rs188247550	19	19396616	C	T	-0.1577	0.0069	3.23e-116	802.802	Triglyceride
[truncated: 847 more rows]
